# Supplementary material for: Triphen­yl(prop-2-yn-1-yl)silane
Source: Acta Crystallogr Sect E Struct Rep Online. 2012 Jan 18;68(Pt 2):o452. doi: 10.1107/S1600536812001109 (PMC3275207; doi:10.1107/S1600536812001109)
Supplement: Supplementary file 1 [file e-68-0o452-sup1.cif]

##############################################################################
#                                                                            #
# This CIF contains the data in a paper accepted for publication in          #
# Acta Crystallographica Section E. It conforms to the requirements of       #
# Notes for Authors for Acta Crystallographica Section E, and has been       #
# peer reviewed under the auspices of the IUCr Commission on Journals.       #
#                                                                            #
# Full details of the Crystallographic Information File format               #
# are given in the paper "The Crystallographic Information File (CIF):       #
# a New Standard Archive File for Crystallography" by S. R. Hall, F. H.      #
# Allen and I. D. Brown [Acta Cryst. (1991), A47, 655-685].                  #
#                                                                            #
# The current version of the core CIF dictionary is obtainable from          #
# ftp://ftp.iucr.org/pub/cif_core.dic.                                       #
#                                                                            #
# Software is freely available for graphical display of the structure(s)     #
# in this CIF. For information consult the CIF software page                 #
# http://www.iucr.org/resources/cif/software.                                #
#                                                                            #
# This file may be used for bona fide research purposes within the           #
# scientific community so long as proper attribution is given to the journal # 
# article from which it was obtained.                                        #
#                                                                            #
##############################################################################
data_I
_audit_creation_method     SHELXL-97
_chemical_name_systematic
;
Triphenyl(prop-2-yn-1-yl)silane
;
_chemical_name_common     ?
_chemical_formula_moiety     'C21 H18 Si'
_chemical_formula_sum     'C21 H18 Si'
_chemical_formula_iupac     'C21 H18 Si'
_chemical_formula_weight     298.44
_chemical_melting_point     ?
_symmetry_cell_setting     triclinic
_symmetry_space_group_name_H-M     'P -1'
_symmetry_space_group_name_Hall     '-P 1'
loop_
    _symmetry_equiv_pos_as_xyz
    'x, y, z'
    '-x, -y, -z'
_cell_length_a     9.6668(11)
_cell_length_b     9.6857(7)
_cell_length_c     10.1178(10)
_cell_angle_alpha     80.289(7)
_cell_angle_beta     65.189(10)
_cell_angle_gamma     72.957(8)
_cell_volume     820.98(16)
_cell_formula_units_Z     2
_cell_measurement_reflns_used     2879
_cell_measurement_theta_min     2.1979
_cell_measurement_theta_max     29.1287
_cell_measurement_temperature     173(2)
_exptl_crystal_description     plate
_exptl_crystal_colour     colourless
_exptl_crystal_size_max     0.40
_exptl_crystal_size_mid     0.30
_exptl_crystal_size_min     0.10
_exptl_crystal_density_diffrn     1.207
_exptl_crystal_density_meas     ?
_exptl_crystal_density_method     'not measured'
_exptl_crystal_F_000     316
_exptl_absorpt_coefficient_mu     0.137
_exptl_absorpt_correction_type     multi-scan
_exptl_absorpt_process_details
;
(CrysAlis RED; Oxford Diffraction, 2008)
;
_exptl_absorpt_correction_T_min     0.9731
_exptl_absorpt_correction_T_max     0.9864
_exptl_special_details
;
Absorption correction: CrysAlis RED, Oxford Diffraction Ltd.,
Version 1.171.32.37 (release 24-10-2008)
Empirical absorption correction using sperical harmonics,
implemented in SCALE3 ABSPACK scaling algorithm.
;
_diffrn_ambient_temperature     173(2)
_diffrn_radiation_type     MoK\a
_diffrn_radiation_wavelength     0.71073
_diffrn_radiation_source     'Enhance (Mo) X-ray Source'
_diffrn_radiation_monochromator     graphite
_diffrn_measurement_device_type     'Oxford Diffraction Xcalibur S CCD'
_diffrn_measurement_method     \w
_diffrn_detector_area_resol_mean     16.0560
_diffrn_reflns_number     8081
_diffrn_reflns_av_R_equivalents     0.0476
_diffrn_reflns_av_sigmaI/netI     0.0936
_diffrn_reflns_theta_min     2.20
_diffrn_reflns_theta_max     25.99
_diffrn_reflns_theta_full     25.99
_diffrn_measured_fraction_theta_max     1.000
_diffrn_measured_fraction_theta_full     1.000
_diffrn_reflns_limit_h_min     -11
_diffrn_reflns_limit_h_max     11
_diffrn_reflns_limit_k_min     -11
_diffrn_reflns_limit_k_max     11
_diffrn_reflns_limit_l_min     -12
_diffrn_reflns_limit_l_max     12
_diffrn_standards_number     ?
_diffrn_standards_interval_count     ?
_diffrn_standards_interval_time     ?
_diffrn_standards_decay_%     0
_refine_special_details
;
Refinement of <i>F</i>^2^ against ALL reflections. The weighted <i>R</i>-factor
<i>wR</i> and goodness of fit <i>S</i> are based on <i>F</i>^2^, conventional
<i>R</i>-factors <i>R</i> are based on <i>F</i>, with <i>F</i> set to zero for
negative <i>F</i>^2^. The threshold expression of <i>F</i>^2^ >
\s(<i>F</i>^2^) is used only for calculating <i>R</i>-factors(gt) <i>etc</i>.
and is not relevant to the choice of reflections for refinement.
<i>R</i>-factors based on <i>F</i>^2^ are statistically about twice as large
as those based on <i>F</i>, and <i>R</i>- factors based on ALL data will be
even larger.
;
_reflns_number_total     3224
_reflns_number_gt     1940
_reflns_threshold_expression     I>2\s(I)
_refine_ls_structure_factor_coef     Fsqd
_refine_ls_matrix_type     full
_refine_ls_R_factor_all     0.0870
_refine_ls_R_factor_gt     0.0482
_refine_ls_wR_factor_gt     0.0811
_refine_ls_wR_factor_ref     0.0856
_refine_ls_goodness_of_fit_ref     1.051
_refine_ls_restrained_S_all     1.051
_refine_ls_number_reflns     3224
_refine_ls_number_parameters     211
_refine_ls_number_restraints     0
_refine_ls_hydrogen_treatment     mixed
_refine_ls_weighting_scheme     calc
_refine_ls_weighting_details
                 'calc w=1/[\s^2^(Fo^2^)+(0.0228P)^2^] where P=(Fo^2^+2Fc^2^)/3'
_atom_sites_solution_hydrogens     geom
_atom_sites_solution_primary     direct
_atom_sites_solution_secondary     difmap
_refine_ls_shift/su_max     0.000
_refine_ls_shift/su_mean     0.000
_refine_diff_density_max     0.340
_refine_diff_density_min     -0.285
_refine_ls_extinction_method     none
_refine_ls_extinction_coef     ?
loop_
    _atom_type_symbol
    _atom_type_description
    _atom_type_scat_dispersion_real
    _atom_type_scat_dispersion_imag
    _atom_type_scat_source
    'C' 'C' 0.0033 0.0016
                         'International Tables Vol C Tables 4.2.6.8 and 6.1.1.4'
    'H' 'H' 0.0000 0.0000
                         'International Tables Vol C Tables 4.2.6.8 and 6.1.1.4'
    'Si' 'Si' 0.0817 0.0704
                         'International Tables Vol C Tables 4.2.6.8 and 6.1.1.4'
_computing_data_collection     'CrysAlis CCD (Oxford Diffraction, 2008)'
_computing_cell_refinement     'CrysAlis CCD (Oxford Diffraction, 2008)'
_computing_data_reduction     'CrysAlis RED (Oxford Diffraction, 2008)'
_computing_structure_solution     'SHELXS97 (Sheldrick, 2008)'
_computing_structure_refinement     'SHELXL97 (Sheldrick, 2008)'
_computing_molecular_graphics     'SHELXTL-Plus (Sheldrick, 2008)'
_computing_publication_material
                            'SHELXL97 (Sheldrick, 2008) and PLATON (Spek, 2009)'
loop_
    _atom_site_type_symbol
    _atom_site_label
    _atom_site_fract_x
    _atom_site_fract_y
    _atom_site_fract_z
    _atom_site_U_iso_or_equiv
    _atom_site_adp_type
    _atom_site_calc_flag
    _atom_site_refinement_flags
    _atom_site_occupancy
    _atom_site_symmetry_multiplicity
    _atom_site_disorder_assembly
    _atom_site_disorder_group
    C C1 0.8154(3) 0.5812(3) 0.1515(4) 0.0418(7) Uani d . 1 1 . .
    C C2 0.7846(3) 0.6191(2) 0.2662(3) 0.0332(6) Uani d . 1 1 . .
    C C3 0.7508(3) 0.6647(3) 0.4086(3) 0.0395(7) Uani d . 1 1 . .
    C C4 0.7985(2) 0.9730(2) 0.3179(2) 0.0257(6) Uani d . 1 1 . .
    C C5 0.8267(2) 0.9789(2) 0.1710(2) 0.0328(6) Uani d . 1 1 . .
    H H5 0.8735 0.8920 0.1205 0.039 Uiso calc R 1 1 . .
    C C6 0.7884(3) 1.1085(2) 0.0958(3) 0.0368(6) Uani d . 1 1 . .
    H H6 0.8073 1.1101 -0.0044 0.044 Uiso calc R 1 1 . .
    C C7 0.7222(3) 1.2353(2) 0.1697(3) 0.0382(7) Uani d . 1 1 . .
    H H7 0.6958 1.3246 0.1195 0.046 Uiso calc R 1 1 . .
    C C8 0.6944(2) 1.2329(2) 0.3138(3) 0.0378(7) Uani d . 1 1 . .
    H H8 0.6493 1.3206 0.3631 0.045 Uiso calc R 1 1 . .
    C C9 0.7317(2) 1.1033(2) 0.3891(3) 0.0308(6) Uani d . 1 1 . .
    H H9 0.7118 1.1028 0.4894 0.037 Uiso calc R 1 1 . .
    C C10 0.8073(2) 0.8192(2) 0.6057(2) 0.0256(5) Uani d . 1 1 . .
    C C11 0.6509(2) 0.8669(2) 0.7011(2) 0.0286(6) Uani d . 1 1 . .
    H H11 0.5712 0.8932 0.6635 0.034 Uiso calc R 1 1 . .
    C C12 0.6081(3) 0.8771(2) 0.8479(3) 0.0297(6) Uani d . 1 1 . .
    H H12 0.5003 0.9082 0.9102 0.036 Uiso calc R 1 1 . .
    C C13 0.7231(3) 0.8417(2) 0.9041(3) 0.0314(6) Uani d . 1 1 . .
    H H13 0.6949 0.8494 1.0050 0.038 Uiso calc R 1 1 . .
    C C14 0.8787(3) 0.7953(2) 0.8126(2) 0.0301(6) Uani d . 1 1 . .
    H H14 0.9578 0.7708 0.8509 0.036 Uiso calc R 1 1 . .
    C C15 0.9206(2) 0.7841(2) 0.6660(2) 0.0285(6) Uani d . 1 1 . .
    H H15 1.0285 0.7520 0.6046 0.034 Uiso calc R 1 1 . .
    C C16 1.0757(2) 0.7216(2) 0.3174(2) 0.0247(5) Uani d . 1 1 . .
    C C17 1.1798(3) 0.8035(2) 0.2971(2) 0.0313(6) Uani d . 1 1 . .
    H H17 1.1386 0.9000 0.3275 0.038 Uiso calc R 1 1 . .
    C C18 1.3405(3) 0.7505(2) 0.2347(3) 0.0364(6) Uani d . 1 1 . .
    H H18 1.4086 0.8087 0.2246 0.044 Uiso calc R 1 1 . .
    C C19 1.4016(3) 0.6110(2) 0.1867(3) 0.0417(7) Uani d . 1 1 . .
    H H19 1.5123 0.5735 0.1418 0.050 Uiso calc R 1 1 . .
    C C20 1.3025(3) 0.5280(2) 0.2043(3) 0.0439(7) Uani d . 1 1 . .
    H H20 1.3449 0.4325 0.1712 0.053 Uiso calc R 1 1 . .
    C C21 1.1409(3) 0.5807(2) 0.2696(2) 0.0337(6) Uani d . 1 1 . .
    H H21 1.0738 0.5207 0.2820 0.040 Uiso calc R 1 1 . .
    H H1 0.764(3) 0.588(2) 0.475(3) 0.053(8) Uiso d . 1 1 . .
    H H2 0.646(3) 0.707(2) 0.454(3) 0.049(8) Uiso d . 1 1 . .
    H H3 0.839(2) 0.557(2) 0.066(2) 0.030(7) Uiso d . 1 1 . .
    Si Si 0.85982(7) 0.79610(6) 0.41079(7) 0.02875(19) Uani d . 1 1 . .
loop_
    _atom_site_aniso_label
    _atom_site_aniso_U_11
    _atom_site_aniso_U_22
    _atom_site_aniso_U_33
    _atom_site_aniso_U_12
    _atom_site_aniso_U_13
    _atom_site_aniso_U_23
    C1 0.0559(19) 0.0359(16) 0.042(2) -0.0082(13) -0.0273(18) -0.0081(14)
    C2 0.0379(15) 0.0241(13) 0.0428(18) -0.0094(11) -0.0203(14) -0.0002(12)
    C3 0.0437(18) 0.0345(16) 0.042(2) -0.0121(13) -0.0166(16) -0.0017(14)
    C4 0.0234(13) 0.0262(12) 0.0294(15) -0.0051(10) -0.0131(12) -0.0010(11)
    C5 0.0318(14) 0.0298(13) 0.0381(17) -0.0064(11) -0.0155(13) -0.0025(12)
    C6 0.0373(15) 0.0431(15) 0.0328(16) -0.0103(12) -0.0193(13) 0.0060(13)
    C7 0.0341(15) 0.0307(14) 0.0495(19) -0.0038(11) -0.0221(14) 0.0065(13)
    C8 0.0314(14) 0.0225(13) 0.0586(19) -0.0033(10) -0.0188(14) -0.0031(13)
    C9 0.0296(13) 0.0282(13) 0.0349(16) -0.0050(10) -0.0127(12) -0.0063(11)
    C10 0.0317(13) 0.0150(11) 0.0314(14) -0.0049(10) -0.0148(12) 0.0008(10)
    C11 0.0287(14) 0.0243(13) 0.0360(16) -0.0046(10) -0.0175(13) -0.0004(11)
    C12 0.0279(13) 0.0227(12) 0.0366(16) -0.0030(10) -0.0118(12) -0.0046(11)
    C13 0.0400(15) 0.0281(13) 0.0281(15) -0.0059(11) -0.0156(13) -0.0050(11)
    C14 0.0344(15) 0.0265(13) 0.0333(16) -0.0044(11) -0.0195(13) -0.0008(11)
    C15 0.0277(13) 0.0214(12) 0.0345(16) -0.0028(10) -0.0126(12) -0.0018(11)
    C16 0.0330(14) 0.0165(11) 0.0244(14) -0.0034(10) -0.0139(12) 0.0017(10)
    C17 0.0359(15) 0.0203(12) 0.0355(16) -0.0002(11) -0.0153(13) -0.0048(11)
    C18 0.0364(15) 0.0315(14) 0.0398(17) -0.0081(11) -0.0144(13) -0.0003(12)
    C19 0.0339(15) 0.0321(15) 0.0471(19) 0.0036(12) -0.0117(14) -0.0038(13)
    C20 0.0463(17) 0.0218(13) 0.0550(19) 0.0059(12) -0.0190(15) -0.0086(12)
    C21 0.0415(15) 0.0189(12) 0.0422(17) -0.0070(11) -0.0187(14) 0.0002(11)
    Si 0.0332(4) 0.0224(3) 0.0325(4) -0.0035(3) -0.0166(3) -0.0020(3)
_geom_special_details
;
All e.s.d.'s (except the e.s.d. in the dihedral angle between two l.s. planes)
are estimated using the full covariance matrix. The cell e.s.d.'s are taken
into account individually in the estimation of e.s.d.'s in distances, angles
and torsion angles; correlations between e.s.d.'s in cell parameters are only
used when they are defined by crystal symmetry. An approximate (isotropic)
treatment of cell e.s.d.'s is used for estimating e.s.d.'s involving l.s.
planes.
;
loop_
    _geom_bond_atom_site_label_1
    _geom_bond_atom_site_label_2
    _geom_bond_site_symmetry_2
    _geom_bond_distance
    _geom_bond_publ_flag
    C1 C2 . 1.167(4) ?
    C1 H3 . 0.85(2) ?
    C2 C3 . 1.453(4) ?
    C3 Si . 1.883(3) ?
    C3 H1 . 0.93(2) ?
    C3 H2 . 0.92(2) ?
    C4 C5 . 1.388(3) ?
    C4 C9 . 1.402(3) ?
    C4 Si . 1.871(2) ?
    C5 C6 . 1.390(3) ?
    C5 H5 . 0.9500 ?
    C6 C7 . 1.387(3) ?
    C6 H6 . 0.9500 ?
    C7 C8 . 1.366(3) ?
    C7 H7 . 0.9500 ?
    C8 C9 . 1.388(3) ?
    C8 H8 . 0.9500 ?
    C9 H9 . 0.9500 ?
    C10 C11 . 1.396(3) ?
    C10 C15 . 1.399(3) ?
    C10 Si . 1.855(2) ?
    C11 C12 . 1.377(3) ?
    C11 H11 . 0.9500 ?
    C12 C13 . 1.386(3) ?
    C12 H12 . 0.9500 ?
    C13 C14 . 1.377(3) ?
    C13 H13 . 0.9500 ?
    C14 C15 . 1.379(3) ?
    C14 H14 . 0.9500 ?
    C15 H15 . 0.9500 ?
    C16 C17 . 1.387(3) ?
    C16 C21 . 1.399(3) ?
    C16 Si . 1.860(2) ?
    C17 C18 . 1.376(3) ?
    C17 H17 . 0.9500 ?
    C18 C19 . 1.387(3) ?
    C18 H18 . 0.9500 ?
    C19 C20 . 1.363(3) ?
    C19 H19 . 0.9500 ?
    C20 C21 . 1.385(3) ?
    C20 H20 . 0.9500 ?
    C21 H21 . 0.9500 ?
loop_
    _geom_angle_atom_site_label_1
    _geom_angle_atom_site_label_2
    _geom_angle_atom_site_label_3
    _geom_angle_site_symmetry_1
    _geom_angle_site_symmetry_3
    _geom_angle
    _geom_angle_publ_flag
    C2 C1 H3 . . 177.5(15) ?
    C1 C2 C3 . . 178.4(3) ?
    C2 C3 Si . . 116.24(19) ?
    C2 C3 H1 . . 113.5(15) ?
    Si C3 H1 . . 107.8(14) ?
    C2 C3 H2 . . 110.3(15) ?
    Si C3 H2 . . 106.5(14) ?
    H1 C3 H2 . . 101(2) ?
    C5 C4 C9 . . 117.8(2) ?
    C5 C4 Si . . 119.61(16) ?
    C9 C4 Si . . 122.45(18) ?
    C4 C5 C6 . . 121.8(2) ?
    C4 C5 H5 . . 119.1 ?
    C6 C5 H5 . . 119.1 ?
    C7 C6 C5 . . 118.8(2) ?
    C7 C6 H6 . . 120.6 ?
    C5 C6 H6 . . 120.6 ?
    C8 C7 C6 . . 120.6(2) ?
    C8 C7 H7 . . 119.7 ?
    C6 C7 H7 . . 119.7 ?
    C7 C8 C9 . . 120.5(2) ?
    C7 C8 H8 . . 119.8 ?
    C9 C8 H8 . . 119.8 ?
    C8 C9 C4 . . 120.4(2) ?
    C8 C9 H9 . . 119.8 ?
    C4 C9 H9 . . 119.8 ?
    C11 C10 C15 . . 116.7(2) ?
    C11 C10 Si . . 121.16(16) ?
    C15 C10 Si . . 122.11(17) ?
    C12 C11 C10 . . 122.3(2) ?
    C12 C11 H11 . . 118.8 ?
    C10 C11 H11 . . 118.8 ?
    C11 C12 C13 . . 119.6(2) ?
    C11 C12 H12 . . 120.2 ?
    C13 C12 H12 . . 120.2 ?
    C14 C13 C12 . . 119.5(2) ?
    C14 C13 H13 . . 120.2 ?
    C12 C13 H13 . . 120.2 ?
    C13 C14 C15 . . 120.6(2) ?
    C13 C14 H14 . . 119.7 ?
    C15 C14 H14 . . 119.7 ?
    C14 C15 C10 . . 121.3(2) ?
    C14 C15 H15 . . 119.3 ?
    C10 C15 H15 . . 119.3 ?
    C17 C16 C21 . . 117.0(2) ?
    C17 C16 Si . . 120.64(16) ?
    C21 C16 Si . . 122.34(17) ?
    C18 C17 C16 . . 122.6(2) ?
    C18 C17 H17 . . 118.7 ?
    C16 C17 H17 . . 118.7 ?
    C17 C18 C19 . . 119.1(2) ?
    C17 C18 H18 . . 120.5 ?
    C19 C18 H18 . . 120.5 ?
    C20 C19 C18 . . 119.8(2) ?
    C20 C19 H19 . . 120.1 ?
    C18 C19 H19 . . 120.1 ?
    C19 C20 C21 . . 121.0(2) ?
    C19 C20 H20 . . 119.5 ?
    C21 C20 H20 . . 119.5 ?
    C20 C21 C16 . . 120.5(2) ?
    C20 C21 H21 . . 119.7 ?
    C16 C21 H21 . . 119.7 ?
    C10 Si C16 . . 110.12(10) ?
    C10 Si C4 . . 110.58(10) ?
    C16 Si C4 . . 109.44(9) ?
    C10 Si C3 . . 106.05(11) ?
    C16 Si C3 . . 110.24(12) ?
    C4 Si C3 . . 110.37(11) ?
loop_
    _geom_torsion_atom_site_label_1
    _geom_torsion_atom_site_label_2
    _geom_torsion_atom_site_label_3
    _geom_torsion_atom_site_label_4
    _geom_torsion_site_symmetry_1
    _geom_torsion_site_symmetry_2
    _geom_torsion_site_symmetry_3
    _geom_torsion_site_symmetry_4
    _geom_torsion
    _geom_torsion_publ_flag
    C9 C4 C5 C6 . . . . -1.0(3) ?
    Si C4 C5 C6 . . . . -177.71(16) ?
    C4 C5 C6 C7 . . . . 0.9(3) ?
    C5 C6 C7 C8 . . . . -0.3(4) ?
    C6 C7 C8 C9 . . . . -0.2(4) ?
    C7 C8 C9 C4 . . . . 0.1(3) ?
    C5 C4 C9 C8 . . . . 0.5(3) ?
    Si C4 C9 C8 . . . . 177.12(16) ?
    C15 C10 C11 C12 . . . . -1.1(3) ?
    Si C10 C11 C12 . . . . 176.23(17) ?
    C10 C11 C12 C13 . . . . 1.2(3) ?
    C11 C12 C13 C14 . . . . -0.7(3) ?
    C12 C13 C14 C15 . . . . 0.1(3) ?
    C13 C14 C15 C10 . . . . 0.0(3) ?
    C11 C10 C15 C14 . . . . 0.5(3) ?
    Si C10 C15 C14 . . . . -176.79(16) ?
    C21 C16 C17 C18 . . . . -0.8(3) ?
    Si C16 C17 C18 . . . . 176.96(17) ?
    C16 C17 C18 C19 . . . . 1.6(4) ?
    C17 C18 C19 C20 . . . . -1.2(4) ?
    C18 C19 C20 C21 . . . . 0.0(4) ?
    C19 C20 C21 C16 . . . . 0.8(4) ?
    C17 C16 C21 C20 . . . . -0.4(3) ?
    Si C16 C21 C20 . . . . -178.13(17) ?
    C11 C10 Si C16 . . . . -176.80(16) ?
    C15 C10 Si C16 . . . . 0.4(2) ?
    C11 C10 Si C4 . . . . 62.13(19) ?
    C15 C10 Si C4 . . . . -120.69(17) ?
    C11 C10 Si C3 . . . . -57.54(19) ?
    C15 C10 Si C3 . . . . 119.65(19) ?
    C17 C16 Si C10 . . . . -67.59(18) ?
    C21 C16 Si C10 . . . . 110.05(19) ?
    C17 C16 Si C4 . . . . 54.2(2) ?
    C21 C16 Si C4 . . . . -128.19(19) ?
    C17 C16 Si C3 . . . . 175.74(17) ?
    C21 C16 Si C3 . . . . -6.6(2) ?
    C5 C4 Si C10 . . . . -179.73(17) ?
    C9 C4 Si C10 . . . . 3.7(2) ?
    C5 C4 Si C16 . . . . 58.8(2) ?
    C9 C4 Si C16 . . . . -117.74(18) ?
    C5 C4 Si C3 . . . . -62.7(2) ?
    C9 C4 Si C3 . . . . 120.76(19) ?
    C2 C3 Si C10 . . . . -174.65(19) ?
    C2 C3 Si C16 . . . . -55.5(2) ?
    C2 C3 Si C4 . . . . 65.6(2) ?
data_global
_journal_date_recd_electronic     2012-01-04
_journal_date_accepted     2012-01-10
_journal_name_full     'Acta Crystallographica, Section E'
_journal_year     2012
_journal_volume     68
_journal_issue      2
_journal_page_first     o452
_journal_page_last     o452
_journal_paper_category     QO
_journal_paper_doi     10.1107/S1600536812001109
_journal_coeditor_code     HB6593
_publ_contact_author_name     'Dr. Hans Preut'
_publ_contact_author_address
;       Fachbereich Chemie
 Technische Universit\"at Dortmund
 Otto-Hahn-Strasse 6
 44221 Dortmund
 Germany
;
_publ_contact_author_email     'hans.preut@tu-dortmund.de'
_publ_contact_author_fax     ?
_publ_contact_author_phone     '49-231-755-3813'
_publ_section_title
;
Triphenyl(prop-2-yn-1-yl)silane
;
loop_
    _publ_author_name
    _publ_author_footnote
    _publ_author_address
    'Nelson, Bj\"orn' .
;      Fakult\"at  Chemie
       Technische Universit\"at Dortmund
       Otto-Hahn-Strasse 6
       44221 Dortmund
       Germany
;
    'Schulte, Michaela' .
;      Fakult\"at  Chemie
       Technische Universit\"at Dortmund
       Otto-Hahn-Strasse 6
       44221 Dortmund
       Germany
;
    'Strohmann, Carsten' .
;      Fakult\"at  Chemie
       Technische Universit\"at Dortmund
       Otto-Hahn-Strasse 6
       44221 Dortmund
       Germany
;
    'Preut, Hans' .
;      Fakult\"at  Chemie
       Technische Universit\"at Dortmund
       Otto-Hahn-Strasse 6
       44221 Dortmund
       Germany
;
    'Hiersemann, Martin' .
;      Fakult\"at  Chemie
       Technische Universit\"at Dortmund
       Otto-Hahn-Strasse 6
       44221 Dortmund
       Germany
;
