# Supplementary material for: Triphen­yl(prop-2-yn-1-yl)silane
Source: Acta Crystallogr Sect E Struct Rep Online. 2012 Jan 18;68(Pt 2):o452. doi: 10.1107/S1600536812001109 (PMC3275207; doi:10.1107/S1600536812001109)
Supplement: Supplementary file 2 [file e-68-0o452-Isup2.hkl]

# 
# h,k,l, Fc-squared, Fo-squared, sigma(Fo-squared) and status flag 
# 
data_I
_shelx_title ' oxnelson in P-1' 
_shelx_refln_list_code          4 
_shelx_F_calc_maximum      104.75 
_exptl_crystal_F_000       316.00 
_reflns_d_resolution_high  0.8109 
 
loop_ 
 _symmetry_equiv_pos_as_xyz 
 'x, y, z' 
 '-x, -y, -z' 
 
_cell_length_a     9.6668 
_cell_length_b     9.6857 
_cell_length_c    10.1178 
_cell_angle_alpha  80.289 
_cell_angle_beta   65.189 
_cell_angle_gamma  72.957 
 
_shelx_F_squared_multiplier     1.000 
 
loop_ 
 _refln_index_h 
 _refln_index_k 
 _refln_index_l 
 _refln_F_squared_calc 
 _refln_F_squared_meas 
 _refln_F_squared_sigma 
 _refln_observed_status 
   1   0   0     1114.74      984.86      6.99 o 
   2   0   0     9316.87     8226.01     52.35 o 
   3   0   0      655.61      625.26      7.73 o 
   4   0   0      415.27      427.52      7.66 o 
   5   0   0        0.14       -2.34      3.01 o 
   6   0   0       46.07       50.89      3.94 o 
   7   0   0       28.44       24.73      6.28 o 
   8   0   0        1.95        0.60      8.13 o 
   9   0   0       30.11       30.07      9.17 o 
  10   0   0        4.77       -0.57      8.84 o 
 -10   1   0        9.73        9.44     12.12 o 
  -9   1   0       31.62       29.24      9.12 o 
  -8   1   0        0.04        5.37      6.57 o 
  -7   1   0       53.80       42.08      5.01 o 
  -6   1   0        1.74        5.45      4.37 o 
  -5   1   0       35.28       30.89      3.94 o 
  -4   1   0      340.31      348.93      5.74 o 
  -3   1   0        5.03        2.00      3.18 o 
  -2   1   0      512.38      480.36      6.32 o 
  -1   1   0      506.00      512.36     17.41 o 
   0   1   0      944.81     1027.44     10.41 o 
   1   1   0      139.86      131.34      5.88 o 
   2   1   0     3197.69     2770.91     17.58 o 
   3   1   0      581.70      509.91      8.23 o 
   4   1   0      258.49      258.05      6.59 o 
   5   1   0      274.73      271.83      8.59 o 
   6   1   0       39.05       39.48     10.87 o 
   7   1   0       33.52       26.15     11.98 o 
   8   1   0        0.10        6.15     10.99 o 
   9   1   0       96.87       96.56     13.90 o 
  10   1   0        6.50        6.53      9.18 o 
  -9   2   0        3.98       10.91     10.84 o 
  -8   2   0        3.65        1.61      6.43 o 
  -7   2   0       67.36       76.61      5.90 o 
  -6   2   0       25.53       25.53      5.42 o 
  -5   2   0        0.04        0.19      4.01 o 
  -4   2   0      391.96      402.65      6.16 o 
  -3   2   0     1031.24     1062.34      7.66 o 
  -2   2   0       16.75       21.63      3.03 o 
  -1   2   0       68.95       71.56      2.35 o 
   0   2   0     2826.52     2922.84     49.22 o 
   1   2   0      962.30      900.37     14.52 o 
   2   2   0       79.56       66.83      5.49 o 
   3   2   0     3790.35     3658.70     29.39 o 
   4   2   0       46.92       35.43      3.06 o 
   5   2   0     1760.21     1859.71     32.90 o 
   6   2   0      102.35      115.53     12.60 o 
   7   2   0        4.15        4.06     11.79 o 
   8   2   0      105.61      130.18     14.42 o 
   9   2   0        4.92       11.28     12.05 o 
  10   2   0       13.29       17.92     12.66 o 
  -9   3   0       12.68        8.51      9.05 o 
  -8   3   0       62.26       63.32     10.06 o 
  -7   3   0        1.32        4.39      6.02 o 
  -6   3   0       21.29       15.33      5.27 o 
  -5   3   0      200.07      193.87      6.69 o 
  -4   3   0      358.02      381.01      7.08 o 
  -3   3   0      109.89      105.77      3.62 o 
  -2   3   0      161.21      163.57      5.82 o 
  -1   3   0       10.28       15.89      2.23 o 
   0   3   0     2329.42     2548.99     18.51 o 
   1   3   0      349.42      358.44      9.07 o 
   2   3   0     1688.53     1574.43     41.26 o 
   3   3   0      237.48      222.35      9.26 o 
   4   3   0      152.42      141.37      9.71 o 
   5   3   0      124.75      109.55     12.38 o 
   6   3   0      459.62      223.75    124.66 o 
   7   3   0      468.96      494.57     20.52 o 
   8   3   0        7.28        0.90     11.73 o 
   9   3   0       89.70      110.75     15.31 o 
  10   3   0       24.61       37.95     13.65 o 
  -8   4   0       34.30       45.48      9.70 o 
  -7   4   0       45.69       40.33      7.64 o 
  -6   4   0      162.25      171.15      7.14 o 
  -5   4   0      113.75       98.60      6.10 o 
  -4   4   0       48.42       40.83      3.24 o 
  -3   4   0      106.06       88.72      7.62 o 
  -2   4   0      303.75      299.90      9.04 o 
  -1   4   0       37.02       45.02      2.37 o 
   0   4   0        0.01        0.30      3.40 o 
   1   4   0     1486.75     1605.28     19.29 o 
   2   4   0     1156.22     1138.09     22.90 o 
   3   4   0      197.51      191.20      6.10 o 
   4   4   0       37.20       24.57      7.86 o 
   5   4   0      654.69      726.31     18.62 o 
   6   4   0       14.28        9.70      5.54 o 
   7   4   0        1.05        1.64      3.80 o 
   8   4   0       78.43       69.54     12.69 o 
   9   4   0       11.31       18.56     12.45 o 
  10   4   0        0.03       -0.20     13.04 o 
  -8   5   0        1.74        5.46      9.10 o 
  -7   5   0       61.25       74.49      8.56 o 
  -6   5   0      185.72      173.69      9.91 o 
  -5   5   0        6.31        7.30      6.89 o 
  -4   5   0      925.20      945.18     10.28 o 
  -3   5   0      491.13      486.53      7.62 o 
  -2   5   0       59.06       53.93      2.43 o 
  -1   5   0        3.79        1.80      2.08 o 
   0   5   0     1197.56     1263.28     17.68 o 
   1   5   0     2319.77     2452.14     47.87 o 
   2   5   0      935.53      886.18     21.48 o 
   3   5   0     2115.87     2095.57     24.20 o 
   4   5   0        0.31       -2.01      3.29 o 
   5   5   0       62.47       73.97     10.45 o 
   6   5   0       66.45       56.60      9.76 o 
   7   5   0       64.29       69.83      6.87 o 
   8   5   0        0.67        9.39     11.00 o 
   9   5   0        0.82        1.51     11.82 o 
  10   5   0        0.17      -12.89     12.59 o 
  -7   6   0        0.12        1.78     11.96 o 
  -6   6   0       11.91       13.03      7.10 o 
  -5   6   0        4.26        2.01      6.71 o 
  -4   6   0        0.10        0.81      6.34 o 
  -3   6   0       20.86       26.74      6.50 o 
  -2   6   0      891.40      825.02     42.51 o 
  -1   6   0      401.40      401.46     11.67 o 
   0   6   0       53.96       56.68      5.02 o 
   1   6   0      354.57      360.30      9.29 o 
   2   6   0     1945.37     1941.18     28.99 o 
   3   6   0       40.30       33.43      4.81 o 
   4   6   0       71.34       56.61      5.41 o 
   5   6   0       52.96       47.88      7.79 o 
   6   6   0       51.44       49.27      8.32 o 
   7   6   0        0.07       -6.57      6.84 o 
   8   6   0        9.58       15.22     11.26 o 
   9   6   0        1.49       12.02     11.67 o 
  10   6   0        8.26       21.79     13.46 o 
  -6   7   0       11.80       13.42      9.14 o 
  -5   7   0       31.76       20.67      9.77 o 
  -4   7   0        0.18       -1.89      8.86 o 
  -3   7   0        5.90        2.65      5.31 o 
  -2   7   0      114.74      114.87     11.71 o 
  -1   7   0      134.60      123.83      7.37 o 
   0   7   0       77.20       71.92      5.80 o 
   1   7   0      899.95      889.73     26.08 o 
   2   7   0       33.65       22.29      8.48 o 
   3   7   0      198.48      184.45      9.16 o 
   4   7   0       19.86       18.26      5.21 o 
   5   7   0       83.09       83.17      8.68 o 
   6   7   0       37.88       45.39      8.04 o 
   7   7   0       62.64       60.35      8.30 o 
   8   7   0       51.49       63.94     12.44 o 
   9   7   0        7.33        6.04     11.99 o 
  10   7   0        1.63        0.17     13.19 o 
  -5   8   0       19.02       27.41     10.07 o 
  -4   8   0       12.20       12.38      9.65 o 
  -3   8   0       11.14        6.71      9.48 o 
  -2   8   0      178.42      191.50     12.72 o 
  -1   8   0       37.95       35.45      9.83 o 
   0   8   0        2.65        0.91      6.91 o 
   1   8   0      490.41      475.46     17.65 o 
   2   8   0      126.28      116.06     10.45 o 
   3   8   0     1794.47     1811.61     22.82 o 
   4   8   0       66.04       66.53      6.12 o 
   5   8   0        3.00        3.18      6.56 o 
   6   8   0      115.03      115.44      9.50 o 
   7   8   0      288.83      283.37     18.31 o 
   8   8   0        3.96       -4.91     10.78 o 
   9   8   0       60.17       94.33     14.30 o 
  -4   9   0       61.13       54.29     11.23 o 
  -3   9   0       13.23        0.43     10.27 o 
  -2   9   0       69.06       70.40     10.86 o 
  -1   9   0        1.30        0.85      9.49 o 
   0   9   0      123.65      126.73     11.86 o 
   1   9   0       32.81       33.02      7.49 o 
   2   9   0        0.97       -1.63      8.27 o 
   3   9   0        3.56        3.22      8.21 o 
   4   9   0        4.53        6.36      7.48 o 
   5   9   0       83.35       82.37     13.72 o 
   6   9   0       60.21       70.45     13.29 o 
   7   9   0       32.46       19.24     19.24 o 
   8   9   0       33.30       63.46     22.30 o 
  -3  10   0       24.97       21.86     10.46 o 
  -2  10   0        0.37        9.11      9.61 o 
  -1  10   0      188.18      184.59     13.72 o 
   0  10   0      152.86      164.98     12.99 o 
   1  10   0       34.58       20.58      9.48 o 
   2  10   0        3.42        9.39      8.82 o 
   3  10   0      637.79      582.47     18.17 o 
   4  10   0       95.13       74.84     14.16 o 
   5  10   0       24.30       21.11     12.46 o 
   6  10   0        7.15       17.65     12.42 o 
   7  10   0       25.82       39.82     21.44 o 
  -1  11   0       60.10       61.63     11.72 o 
   0  11   0        4.95        6.89      9.62 o 
   1  11   0        6.48        9.25      9.21 o 
   2  11   0       69.54       64.85     14.82 o 
   3  11   0      149.09      160.50     26.34 o 
   4  11   0       36.38       24.30     13.54 o 
   5  11   0      166.22      178.64     18.37 o 
   6  11   0        2.64       -6.89     13.51 o 
  -5 -11   1       29.02       16.38     13.57 o 
  -4 -11   1        9.42        1.98     12.64 o 
  -3 -11   1       17.52       29.04     20.83 o 
  -2 -11   1      139.71      115.54     15.74 o 
  -1 -11   1       11.32        4.09      9.96 o 
   0 -11   1       57.52       61.00     11.21 o 
   1 -11   1       58.06       46.50     11.20 o 
  -7 -10   1      121.10      124.85     26.95 o 
  -6 -10   1       65.33       58.07     13.45 o 
  -5 -10   1       18.61       22.84     12.63 o 
  -4 -10   1       27.64       34.55     13.36 o 
  -3 -10   1      275.15      250.13     17.89 o 
  -2 -10   1       61.53       34.18     12.21 o 
  -1 -10   1       80.31       61.04     10.59 o 
   0 -10   1        1.56        5.35      9.57 o 
   1 -10   1       42.31       41.22     10.61 o 
   2 -10   1        0.10       -4.73     10.14 o 
   3 -10   1      108.65      106.88     12.70 o 
  -8  -9   1       39.27       63.34     24.87 o 
  -7  -9   1        0.06       -4.78     20.46 o 
  -6  -9   1       90.84       94.02     14.30 o 
  -5  -9   1       37.77       38.27     12.42 o 
  -4  -9   1       18.29       11.95     11.70 o 
  -3  -9   1       10.14        4.70     11.15 o 
  -2  -9   1        8.28        9.71      8.33 o 
  -1  -9   1       95.33       84.79      8.45 o 
   0  -9   1        0.67        3.86      8.97 o 
   1  -9   1      101.02      102.61     11.56 o 
   2  -9   1       60.37       66.82     11.17 o 
   3  -9   1        7.83        6.71      9.89 o 
   4  -9   1       29.57       32.30     10.84 o 
  -8  -8   1        8.68       10.96     10.78 o 
  -7  -8   1       16.81       33.83     11.09 o 
  -6  -8   1       98.94       84.41      9.01 o 
  -5  -8   1        0.69        1.90      6.80 o 
  -4  -8   1        0.20       -0.64      6.18 o 
  -3  -8   1       20.79       20.80      8.22 o 
  -2  -8   1      487.26      493.92     14.37 o 
  -1  -8   1      190.44      188.40     10.56 o 
   0  -8   1        0.21       -0.56      6.96 o 
   1  -8   1       91.04       85.33     10.45 o 
   2  -8   1      185.23      211.60     12.97 o 
   3  -8   1      112.66      116.64     11.95 o 
   4  -8   1       40.14       39.27     10.62 o 
   5  -8   1       19.54        8.97      9.35 o 
   6  -8   1        1.13       -5.85     10.01 o 
  -9  -7   1       51.71       86.36     15.13 o 
  -8  -7   1       50.43       50.87     12.92 o 
  -7  -7   1        5.57        4.68     10.61 o 
  -6  -7   1       28.93       27.46      7.62 o 
  -5  -7   1        7.81        8.68      7.44 o 
  -4  -7   1       14.23       19.05      7.36 o 
  -3  -7   1       66.12       63.43      6.92 o 
  -2  -7   1        3.23        2.59      3.34 o 
  -1  -7   1      373.19      349.09     10.49 o 
   0  -7   1       25.00       28.29      5.17 o 
   1  -7   1       60.77       64.69      6.94 o 
   2  -7   1        4.57        5.95      9.36 o 
   3  -7   1       66.26       64.42     10.06 o 
   4  -7   1      123.11      112.81     11.31 o 
   5  -7   1       28.60       28.39      9.75 o 
   6  -7   1       25.68       25.06     10.11 o 
   7  -7   1       11.15       22.90      9.89 o 
  -9  -6   1        2.94        1.68     11.76 o 
  -8  -6   1       12.62       18.41     11.97 o 
  -7  -6   1        2.94        0.67     10.95 o 
  -6  -6   1      221.50      213.58     14.52 o 
  -5  -6   1      545.73      520.87     20.61 o 
  -4  -6   1       23.80       23.92      7.29 o 
  -3  -6   1      165.21      166.51     10.39 o 
  -2  -6   1      369.54      344.45      7.38 o 
  -1  -6   1      456.27      483.31     10.46 o 
   0  -6   1      339.99      346.21      9.15 o 
   1  -6   1      121.46      113.27      4.90 o 
   2  -6   1       43.85       40.65      9.48 o 
   3  -6   1      488.34      505.93     11.41 o 
   4  -6   1       31.93       31.67      6.65 o 
   5  -6   1      554.07      585.11     20.44 o 
   6  -6   1        0.87        1.17      7.00 o 
   7  -6   1       18.50        8.41      9.31 o 
 -10  -5   1        0.73        0.07     13.16 o 
  -9  -5   1        2.74        1.90     12.50 o 
  -8  -5   1       15.95        9.84     12.14 o 
  -7  -5   1       17.80       21.24     11.56 o 
  -6  -5   1      381.65      366.58     16.14 o 
  -5  -5   1        2.65       -0.16      6.83 o 
  -4  -5   1      575.76      535.04     14.47 o 
  -3  -5   1      391.13      354.68     38.41 o 
  -2  -5   1       10.68       12.27      5.67 o 
  -1  -5   1      282.96      286.25      6.74 o 
   0  -5   1      798.30      894.99     10.90 o 
   1  -5   1        5.62        7.09      3.25 o 
   2  -5   1       96.49       92.26      5.55 o 
   3  -5   1      146.68      165.80      7.61 o 
   4  -5   1      217.55      219.78      9.54 o 
   5  -5   1       98.67      105.88      8.64 o 
   6  -5   1       99.86      101.83      8.72 o 
   7  -5   1       60.05       59.17      8.25 o 
   8  -5   1        0.63       -1.48      8.99 o 
 -10  -4   1       17.07       28.78     13.15 o 
  -9  -4   1       19.61       28.83     13.88 o 
  -8  -4   1       60.79       80.18     14.36 o 
  -7  -4   1       79.47       80.67     13.78 o 
  -6  -4   1      240.81      252.75     15.78 o 
  -5  -4   1      361.05      350.43      9.09 o 
  -4  -4   1      100.63       97.14     13.66 o 
  -3  -4   1      449.04      443.76     29.53 o 
  -2  -4   1       25.99       19.69      7.75 o 
  -1  -4   1      265.47      280.24      5.69 o 
   0  -4   1       85.42       95.54      3.25 o 
   1  -4   1        2.08        0.70      2.16 o 
   2  -4   1       54.55       64.61      3.99 o 
   3  -4   1      110.43      125.61      6.84 o 
   4  -4   1       62.95       72.16      7.10 o 
   5  -4   1      220.43      204.37     13.98 o 
   6  -4   1        1.28       -1.79      6.70 o 
   7  -4   1       55.91       55.82      7.86 o 
   8  -4   1      210.49      230.08     13.88 o 
   9  -4   1        3.83        7.03     11.27 o 
 -10  -3   1        8.51       12.92     12.76 o 
  -9  -3   1        0.05        6.53     12.21 o 
  -8  -3   1        0.28       -2.70     12.08 o 
  -7  -3   1        3.83        2.09     12.48 o 
  -6  -3   1      108.56      128.43     13.95 o 
  -5  -3   1       95.51       66.47     19.62 o 
  -4  -3   1      158.69      127.70     14.82 o 
  -3  -3   1       16.51       24.35      6.08 o 
  -2  -3   1       23.03       21.27      3.09 o 
  -1  -3   1     2621.83     2675.99     44.96 o 
   0  -3   1      320.93      356.77      5.57 o 
   1  -3   1     2217.83     2495.48     45.97 o 
   2  -3   1      659.77      732.62      8.41 o 
   3  -3   1      106.61      105.97      5.12 o 
   4  -3   1      618.83      626.07     13.60 o 
   5  -3   1       34.03       31.26      4.18 o 
   6  -3   1      111.81      108.22      6.08 o 
   7  -3   1        4.30        7.00      6.14 o 
   8  -3   1       32.81       44.43      9.72 o 
   9  -3   1        0.00        5.69     10.74 o 
 -10  -2   1       46.66       69.87     14.77 o 
  -9  -2   1       11.15       25.57     12.67 o 
  -8  -2   1       34.54       55.59     13.04 o 
  -7  -2   1        0.93        3.67     12.10 o 
  -6  -2   1      211.35      224.90     14.93 o 
  -5  -2   1       59.67       43.85      8.03 o 
  -4  -2   1      136.78       85.29     21.93 o 
  -3  -2   1      110.10      103.76      7.90 o 
  -2  -2   1      499.50      483.16     11.20 o 
  -1  -2   1       78.40       70.34      3.30 o 
   0  -2   1    10971.67    11759.45     88.25 o 
   1  -2   1      553.45      661.17     11.95 o 
   2  -2   1      485.48      508.02      6.59 o 
   3  -2   1       68.63       67.70      2.85 o 
   4  -2   1      138.06      143.09      4.99 o 
   5  -2   1      248.07      235.91      6.54 o 
   6  -2   1      140.22      126.25      6.44 o 
   7  -2   1       19.83       21.83      5.27 o 
   8  -2   1       19.59       15.37      7.26 o 
   9  -2   1       56.53       56.78     12.47 o 
  10  -2   1       32.36       32.92     13.12 o 
 -10  -1   1       40.75       45.58     10.73 o 
  -9  -1   1       17.40       33.38     12.42 o 
  -8  -1   1       16.59       16.41     11.49 o 
  -7  -1   1       20.80       21.93      7.68 o 
  -6  -1   1       28.43       29.39      6.98 o 
  -5  -1   1      186.70      201.22      8.24 o 
  -4  -1   1       16.35        9.16      5.83 o 
  -3  -1   1      790.88      752.26     16.05 o 
  -2  -1   1       31.32       26.94      7.32 o 
  -1  -1   1       94.60       85.57      4.78 o 
   0  -1   1       83.03       84.42      2.15 o 
   1  -1   1      400.26      441.03      8.97 o 
   2  -1   1       87.35       90.78      2.37 o 
   3  -1   1      709.84      719.60      9.53 o 
   4  -1   1      854.28      906.17      8.52 o 
   5  -1   1       20.66       23.37      3.24 o 
   6  -1   1      281.87      267.76      6.56 o 
   7  -1   1        0.25        2.59      5.06 o 
   8  -1   1       39.69       24.55      8.22 o 
   9  -1   1       41.54       44.58     10.57 o 
  10  -1   1        2.63       12.67     11.77 o 
 -10   0   1        5.98        2.95      9.60 o 
  -9   0   1       11.24        7.96      9.06 o 
  -8   0   1       29.02       36.96      7.47 o 
  -7   0   1       35.75       53.73      8.70 o 
  -6   0   1        1.12        2.36      7.51 o 
  -5   0   1        1.82        5.54      2.16 o 
  -4   0   1      610.84      615.29     22.91 o 
  -3   0   1     3378.24     3543.69     19.79 o 
  -2   0   1      250.26      227.15     13.84 o 
  -1   0   1      645.86      578.86      9.07 o 
   0   0   1      397.03      360.94      5.88 o 
   1   0   1      838.10      819.62      7.22 o 
   2   0   1      861.46      812.44      8.81 o 
   3   0   1     2432.84     2284.61     13.75 o 
   4   0   1      239.21      237.73      4.47 o 
   5   0   1      246.80      237.85      5.09 o 
   6   0   1       33.66       31.36      4.10 o 
   7   0   1        2.39        1.79      4.48 o 
   8   0   1        0.42        0.35      8.33 o 
   9   0   1        0.70        1.44      8.60 o 
  10   0   1       61.70       72.50     10.96 o 
  -9   1   1        0.67       -3.63      8.68 o 
  -8   1   1        7.88       10.01      7.03 o 
  -7   1   1       11.91       10.64      6.54 o 
  -6   1   1       92.96       92.33      5.21 o 
  -5   1   1      385.10      399.18      9.19 o 
  -4   1   1       17.79       22.12      4.07 o 
  -3   1   1      408.20      367.52      7.34 o 
  -2   1   1      444.26      453.45      9.35 o 
  -1   1   1      336.14      329.66      8.77 o 
   0   1   1        6.91        6.68      1.49 o 
   1   1   1     2195.60     2039.78     10.54 o 
   2   1   1     1173.44     1109.45     11.68 o 
   3   1   1      927.79      887.70      8.46 o 
   4   1   1      455.36      446.60      4.84 o 
   5   1   1       18.47       18.95      2.75 o 
   6   1   1       18.45       13.28      4.21 o 
   7   1   1        3.93        0.76      4.96 o 
   8   1   1       43.95       54.27     11.94 o 
   9   1   1       20.00       28.36     11.80 o 
  10   1   1        0.26        5.10      9.10 o 
  11   1   1       20.42       22.72     12.61 o 
  -9   2   1       23.22       26.56     11.30 o 
  -8   2   1       96.58       89.04      8.62 o 
  -7   2   1       16.96        5.99      6.54 o 
  -6   2   1       14.46        4.58      5.18 o 
  -5   2   1       38.81       36.90      5.39 o 
  -4   2   1       45.03       55.01      4.50 o 
  -3   2   1     1274.47     1365.56     35.50 o 
  -2   2   1      996.73     1110.56     15.26 o 
  -1   2   1      271.30      260.74      8.46 o 
   0   2   1     1350.33     1403.12      9.40 o 
   1   2   1     1488.39     1498.40     15.28 o 
   2   2   1     6782.37     6442.69     18.48 o 
   3   2   1        5.89        3.48      2.87 o 
   4   2   1     2144.62     1976.18     19.17 o 
   5   2   1      290.16      264.02      7.52 o 
   6   2   1     1796.90     1756.31     18.74 o 
   7   2   1      436.84      439.18     17.46 o 
   8   2   1      357.19      368.68     17.50 o 
   9   2   1       60.49       51.39     12.56 o 
  10   2   1       43.18       59.11     14.25 o 
  11   2   1       18.10       30.69     13.15 o 
  -9   3   1       33.44       29.78     10.20 o 
  -8   3   1       20.64       21.21      8.84 o 
  -7   3   1        1.28        1.63      8.09 o 
  -6   3   1       54.06       51.02      6.98 o 
  -5   3   1       15.37       14.63      6.65 o 
  -4   3   1       19.21       14.97      4.30 o 
  -3   3   1      126.43      146.94      7.04 o 
  -2   3   1        4.39        1.48      3.71 o 
  -1   3   1        0.69        0.97      3.02 o 
   0   3   1      438.09      484.62      7.64 o 
   1   3   1     2774.93     2972.45     27.49 o 
   2   3   1      105.55      101.61      3.60 o 
   3   3   1     1893.34     1935.25     42.35 o 
   4   3   1      295.48      297.37      6.94 o 
   5   3   1       26.90       24.73      2.40 o 
   6   3   1      896.41      917.40     19.81 o 
   7   3   1      318.86      325.12     16.07 o 
   8   3   1      313.43      315.53     17.34 o 
   9   3   1      143.37      169.84     15.61 o 
  10   3   1       12.37        8.75     12.60 o 
  11   3   1        2.51       10.82     13.17 o 
  -8   4   1       37.55       33.63      9.81 o 
  -7   4   1       31.61       32.53      9.17 o 
  -6   4   1       79.40       88.14      6.70 o 
  -5   4   1       26.00       20.93      5.71 o 
  -4   4   1      326.16      308.52      6.76 o 
  -3   4   1      347.71      349.74      9.71 o 
  -2   4   1      408.89      416.87     13.45 o 
  -1   4   1        0.53        0.12      3.50 o 
   0   4   1      248.29      255.30      6.29 o 
   1   4   1        0.48        1.53      3.53 o 
   2   4   1      931.68      968.08     20.69 o 
   3   4   1      141.39      133.87      5.01 o 
   4   4   1       72.89       57.81      7.66 o 
   5   4   1      154.95      150.89     10.35 o 
   6   4   1       65.61       50.37      5.32 o 
   7   4   1       57.71       42.05      6.70 o 
   8   4   1       23.12       28.28     11.91 o 
   9   4   1        0.35       -3.09     11.57 o 
  10   4   1        2.53       -3.01     12.96 o 
  11   4   1      110.76      155.43     17.86 o 
  -8   5   1        9.44        7.95      9.39 o 
  -7   5   1       31.00       40.84      9.47 o 
  -6   5   1       16.79       13.73      7.17 o 
  -5   5   1       14.30       13.26      5.07 o 
  -4   5   1       11.19       11.22      5.07 o 
  -3   5   1      172.23      181.55      6.03 o 
  -2   5   1        5.66        7.34      3.42 o 
  -1   5   1      198.11      203.09      4.76 o 
   0   5   1       35.99       51.69      4.56 o 
   1   5   1       38.38       36.99      4.29 o 
   2   5   1      117.44      123.62     12.86 o 
   3   5   1      138.38      150.42      7.60 o 
   4   5   1       20.83       26.42      3.44 o 
   5   5   1       16.20       11.33      4.03 o 
   6   5   1        4.55        7.15      9.50 o 
   7   5   1       10.69       11.49     11.20 o 
   8   5   1        0.52       -0.97     10.83 o 
   9   5   1        3.68        1.12     11.85 o 
  10   5   1        5.88        6.64     12.30 o 
  11   5   1       57.90       93.20     16.75 o 
  -7   6   1       56.29       55.82     13.32 o 
  -6   6   1       12.68       11.55      7.19 o 
  -5   6   1      200.75      190.45     10.20 o 
  -4   6   1        0.17        0.07      6.60 o 
  -3   6   1      375.23      358.77     13.99 o 
  -2   6   1      326.71      330.53      6.14 o 
  -1   6   1      204.15      205.35      8.78 o 
   0   6   1       70.20       71.11      4.68 o 
   1   6   1        0.03       -0.19      6.34 o 
   2   6   1       38.03       39.78      8.84 o 
   3   6   1      396.84      388.01      9.01 o 
   4   6   1       61.90       54.18      4.28 o 
   5   6   1        7.28        3.27      5.01 o 
   6   6   1        0.51        2.25      9.28 o 
   7   6   1       13.82       17.65     10.16 o 
   8   6   1       54.28       50.78     11.84 o 
   9   6   1       18.44       35.65     12.43 o 
  10   6   1        0.42       -1.64     11.87 o 
  -6   7   1        3.43        9.02      9.06 o 
  -5   7   1        8.74       10.75      9.44 o 
  -4   7   1       15.25       10.80      9.16 o 
  -3   7   1       29.05       18.75      6.00 o 
  -2   7   1      398.76      389.20     18.49 o 
  -1   7   1       33.64       38.56      5.43 o 
   0   7   1      557.43      576.26     11.82 o 
   1   7   1       22.67       24.38      7.44 o 
   2   7   1       39.01       42.19     10.17 o 
   3   7   1       87.78       73.76     10.53 o 
   4   7   1       54.64       57.02      6.33 o 
   5   7   1        1.98        2.29      5.72 o 
   6   7   1       55.62       52.16      9.92 o 
   7   7   1      210.04      219.70     14.32 o 
   8   7   1        0.43       12.53     10.52 o 
   9   7   1      135.54      149.12     15.30 o 
  10   7   1        7.74        4.69     12.35 o 
  -5   8   1        0.73       -1.97      9.50 o 
  -4   8   1        2.04        3.97      9.46 o 
  -3   8   1        0.75        1.38      9.41 o 
  -2   8   1       12.34        5.46      9.13 o 
  -1   8   1      153.63      145.05     11.58 o 
   0   8   1      417.90      394.71     11.19 o 
   1   8   1       13.46        8.50      7.46 o 
   2   8   1        1.66        0.08      9.21 o 
   3   8   1      557.91      518.18     17.28 o 
   4   8   1      117.35      105.20      6.73 o 
   5   8   1      154.84      156.29      8.09 o 
   6   8   1        1.11        6.06      8.16 o 
   7   8   1        4.13        5.44      7.57 o 
   8   8   1       27.26       35.66     11.24 o 
   9   8   1       93.50      105.46     14.64 o 
  -4   9   1        2.85        5.89      9.92 o 
  -3   9   1       58.88       63.42     11.37 o 
  -2   9   1       35.05       29.18     10.15 o 
  -1   9   1       23.62       31.61      9.92 o 
   0   9   1       55.47       74.00     10.61 o 
   1   9   1        5.26        0.14      6.72 o 
   2   9   1       10.80        6.41      8.72 o 
   3   9   1       52.73       41.07      9.20 o 
   4   9   1      107.76       92.50      9.85 o 
   5   9   1      184.66      178.45     19.73 o 
   6   9   1        5.54        4.45     11.48 o 
   7   9   1      129.87      103.39     17.83 o 
   8   9   1       40.89       41.90     21.69 o 
   9   9   1        5.89       -0.25     20.34 o 
  -3  10   1       16.88       13.27     10.86 o 
  -2  10   1        0.31       -6.18     10.25 o 
  -1  10   1        2.00       -2.71      9.96 o 
   0  10   1      174.38      154.15     12.99 o 
   1  10   1        2.40        8.41      9.09 o 
   2  10   1        3.05        0.65      9.15 o 
   3  10   1      117.77       83.70     10.75 o 
   4  10   1       69.90       57.70      9.78 o 
   5  10   1       89.62       76.49     14.49 o 
   6  10   1        4.81       16.91     12.13 o 
   7  10   1       13.37        8.63     12.41 o 
   8  10   1       12.89        2.33     21.44 o 
  -1  11   1        1.68       10.04     10.64 o 
   0  11   1        8.54       11.52     10.17 o 
   1  11   1        9.96        5.40      9.36 o 
   2  11   1        0.09       -1.75     12.70 o 
   3  11   1       10.44       19.20     12.12 o 
   4  11   1        0.15        3.42     12.63 o 
   5  11   1       35.75       39.57     14.01 o 
   6  11   1        0.46       -1.20     13.06 o 
  -4 -11   2       31.59       14.80     13.73 o 
  -3 -11   2       84.21       69.47     23.03 o 
  -2 -11   2        6.65        0.00     20.58 o 
  -1 -11   2       31.18       39.33     20.34 o 
   0 -11   2       55.27       59.45     14.39 o 
  -6 -10   2        0.50        2.08     21.32 o 
  -5 -10   2        3.93       13.24     12.00 o 
  -4 -10   2        0.03       -3.95     12.08 o 
  -3 -10   2       63.76       46.50     13.33 o 
  -2 -10   2       12.30       -5.88     18.01 o 
  -1 -10   2        0.29        1.80     10.95 o 
   0 -10   2        8.36        0.95     11.69 o 
   1 -10   2       58.68       65.13     10.65 o 
   2 -10   2       29.63       28.34     10.44 o 
   3 -10   2       39.01       38.71     10.97 o 
  -7  -9   2       42.77       58.69     22.42 o 
  -6  -9   2       54.68       49.13     21.32 o 
  -5  -9   2        0.59       -6.85     10.81 o 
  -4  -9   2        0.45       -4.09     11.38 o 
  -3  -9   2       15.23       27.09     12.04 o 
  -2  -9   2      111.72      112.91     13.68 o 
  -1  -9   2       28.35       22.95      8.94 o 
   0  -9   2       12.65        7.85      9.13 o 
   1  -9   2       97.77       96.35     11.18 o 
   2  -9   2      125.13      145.46     12.60 o 
   3  -9   2        8.62       11.68      9.80 o 
   4  -9   2      281.07      312.65     19.63 o 
  -8  -8   2        9.45       13.03     12.12 o 
  -7  -8   2       17.06       14.86     10.93 o 
  -6  -8   2        0.63        5.15     10.32 o 
  -5  -8   2       49.72       37.23      8.07 o 
  -4  -8   2        5.82        1.95     10.91 o 
  -3  -8   2        2.81        2.62     11.09 o 
  -2  -8   2        0.11        0.36     11.44 o 
  -1  -8   2       38.81       40.40      9.05 o 
   0  -8   2      215.26      216.65      9.69 o 
   1  -8   2       10.64       12.52      9.06 o 
   2  -8   2      192.53      190.79     12.55 o 
   3  -8   2      191.82      200.65     13.00 o 
   4  -8   2      155.55      154.77     12.61 o 
   5  -8   2       35.22       21.95      9.88 o 
   6  -8   2      123.16      123.02     13.10 o 
  -8  -7   2        0.00       -0.63     12.03 o 
  -7  -7   2       13.23       18.18     11.74 o 
  -6  -7   2        0.03       -4.30      9.96 o 
  -5  -7   2        0.35        2.87      6.89 o 
  -4  -7   2      139.31      128.62     10.66 o 
  -3  -7   2       26.94       22.80     11.83 o 
  -2  -7   2      357.45      394.39     18.19 o 
  -1  -7   2      228.97      229.62     11.64 o 
   0  -7   2        6.27        5.24      5.05 o 
   1  -7   2      120.52      124.55      7.73 o 
   2  -7   2       95.80       92.99     10.57 o 
   3  -7   2       16.71       24.72      9.55 o 
   4  -7   2        0.22       -1.88      9.06 o 
   5  -7   2      159.31      183.44     12.90 o 
   6  -7   2       61.50       68.66     11.22 o 
   7  -7   2       30.09       17.10     11.49 o 
  -9  -6   2        0.14       -2.86     13.25 o 
  -8  -6   2        6.60       17.29     12.52 o 
  -7  -6   2       45.59       49.33     12.77 o 
  -6  -6   2       36.50       36.27      6.64 o 
  -5  -6   2        0.49        1.28      7.01 o 
  -4  -6   2        6.07        4.35      9.85 o 
  -3  -6   2      111.27      109.72     12.04 o 
  -2  -6   2        2.23        2.96     10.38 o 
  -1  -6   2      112.98       99.80      9.17 o 
   0  -6   2      308.35      298.78     11.90 o 
   1  -6   2        6.68        6.36      2.79 o 
   2  -6   2      501.67      488.69     21.78 o 
   3  -6   2        4.66        9.72      9.03 o 
   4  -6   2      145.79      164.69      8.47 o 
   5  -6   2      374.59      392.15     11.76 o 
   6  -6   2       80.54       76.68      8.35 o 
   7  -6   2      175.07      163.57     15.50 o 
   8  -6   2      121.29      108.42     15.62 o 
  -9  -5   2       15.46       35.58     13.70 o 
  -8  -5   2        7.00       16.24     12.95 o 
  -7  -5   2       14.03       10.64     11.87 o 
  -6  -5   2        3.36        3.74      4.61 o 
  -5  -5   2       60.57       67.82      8.45 o 
  -4  -5   2      261.91      249.58     38.53 o 
  -3  -5   2      207.07      193.91      7.23 o 
  -2  -5   2      919.98      904.22     15.63 o 
  -1  -5   2       58.52       67.49      7.65 o 
   0  -5   2      389.08      420.44      9.69 o 
   1  -5   2       71.01       88.20      3.46 o 
   2  -5   2        8.30        3.98      4.52 o 
   3  -5   2       29.29       35.50      5.86 o 
   4  -5   2        9.73        9.14      6.31 o 
   5  -5   2        2.25        1.91      6.52 o 
   6  -5   2       29.59       27.27      7.03 o 
   7  -5   2       19.13       19.58      8.24 o 
   8  -5   2        4.02        4.08      8.07 o 
  -9  -4   2       15.84       16.51     13.67 o 
  -8  -4   2        6.39       12.11     12.50 o 
  -7  -4   2        2.28        4.81     11.65 o 
  -6  -4   2       92.30      105.53     14.13 o 
  -5  -4   2        7.45        5.54      4.64 o 
  -4  -4   2       82.13       80.77      7.63 o 
  -3  -4   2       31.70       29.53      3.17 o 
  -2  -4   2      583.50      546.45     10.91 o 
  -1  -4   2       32.55       39.45      5.12 o 
   0  -4   2      188.51      198.48      5.56 o 
   1  -4   2      717.64      813.91     16.13 o 
   2  -4   2       12.63        9.97      4.45 o 
   3  -4   2       50.02       51.19      4.71 o 
   4  -4   2      266.10      291.73      9.24 o 
   5  -4   2     1453.34     1617.72     19.02 o 
   6  -4   2        0.01       -8.10      7.16 o 
   7  -4   2      761.63      790.88     22.56 o 
   8  -4   2       16.14       18.69      8.05 o 
   9  -4   2        1.15       -1.37     11.00 o 
  -9  -3   2        3.28       -1.03     12.71 o 
  -8  -3   2      221.87      244.58     18.19 o 
  -7  -3   2        4.07       10.37     11.75 o 
  -6  -3   2      284.89      285.92     17.21 o 
  -5  -3   2       26.67       18.19      5.33 o 
  -4  -3   2        6.55        5.82      3.81 o 
  -3  -3   2        1.93        3.98      5.17 o 
  -2  -3   2        0.24        0.94      2.49 o 
  -1  -3   2       42.28       48.18      3.47 o 
   0  -3   2      389.24      422.78      5.45 o 
   1  -3   2     1349.21     1549.70     29.03 o 
   2  -3   2      296.86      327.15      7.22 o 
   3  -3   2     1866.36     2100.33     14.31 o 
   4  -3   2      174.92      191.24      7.73 o 
   5  -3   2       44.73       40.29      2.47 o 
   6  -3   2      553.34      579.17     14.34 o 
   7  -3   2      395.10      419.99     15.54 o 
   8  -3   2       75.96       65.56      8.90 o 
   9  -3   2      127.90      115.59     14.48 o 
  -9  -2   2       55.94       76.23     14.29 o 
  -8  -2   2       29.94       38.76     13.30 o 
  -7  -2   2        8.73        7.58     11.67 o 
  -6  -2   2      102.18      110.13     10.11 o 
  -5  -2   2      160.76      148.94     13.66 o 
  -4  -2   2        0.86       -0.60      4.12 o 
  -3  -2   2       60.83       65.29      3.53 o 
  -2  -2   2      150.58      121.87      5.03 o 
  -1  -2   2       18.35       16.50      2.88 o 
   0  -2   2      433.00      433.70     10.52 o 
   1  -2   2       42.31       48.01      3.09 o 
   2  -2   2      818.52      850.94     26.12 o 
   3  -2   2       26.35       25.17      1.90 o 
   4  -2   2      714.73      733.01     21.23 o 
   5  -2   2      254.75      248.47      5.54 o 
   6  -2   2      168.97      154.14      7.12 o 
   7  -2   2       27.03       29.48      6.10 o 
   8  -2   2       54.19       49.26      7.51 o 
   9  -2   2       57.51       56.94     12.73 o 
  10  -2   2       98.86       79.05     14.33 o 
  -9  -1   2        0.00       -3.28     12.29 o 
  -8  -1   2       47.09       51.34     13.00 o 
  -7  -1   2       44.51       50.66      7.93 o 
  -6  -1   2        0.80        2.05      7.32 o 
  -5  -1   2        5.86        6.50      7.69 o 
  -4  -1   2       45.90       33.82     14.46 o 
  -3  -1   2      202.97      172.14     15.80 o 
  -2  -1   2       54.91       52.19      2.52 o 
  -1  -1   2       35.96       32.95      2.57 o 
   0  -1   2     2005.91     1906.96     15.76 o 
   1  -1   2     2244.85     2227.16     16.15 o 
   2  -1   2      841.39      897.17     11.01 o 
   3  -1   2      469.38      501.86      4.97 o 
   4  -1   2        0.02       -0.31      2.83 o 
   5  -1   2      322.13      329.18      7.91 o 
   6  -1   2       57.76       48.56      5.63 o 
   7  -1   2      549.13      558.01     12.68 o 
   8  -1   2      237.71      241.60     11.81 o 
   9  -1   2       17.03       13.60      8.39 o 
  10  -1   2       14.10       14.50     11.78 o 
  -9   0   2       50.69       46.84     10.00 o 
  -8   0   2      225.99      242.73     15.74 o 
  -7   0   2       22.74       20.01      7.83 o 
  -6   0   2      270.52      270.62     11.73 o 
  -5   0   2       20.94       21.66      9.24 o 
  -4   0   2      323.07      347.72     11.93 o 
  -3   0   2       38.13       34.95      2.97 o 
  -2   0   2      167.72      158.46      4.91 o 
  -1   0   2      258.68      233.24      5.47 o 
   0   0   2     6018.35     5516.74     25.92 o 
   1   0   2      420.87      389.60      6.87 o 
   2   0   2     2437.30     2529.30     31.33 o 
   3   0   2       28.56       22.68      2.70 o 
   4   0   2       69.00       72.81      3.20 o 
   5   0   2        4.41        4.68      3.02 o 
   6   0   2      201.93      190.60      5.92 o 
   7   0   2      506.85      498.11     11.46 o 
   8   0   2       18.90       21.40      5.30 o 
   9   0   2      140.87      153.09     12.89 o 
  10   0   2      149.03      165.39     14.82 o 
  11   0   2       23.09       20.64     13.11 o 
  -9   1   2       10.18        9.44      8.97 o 
  -8   1   2        1.50        3.19      8.49 o 
  -7   1   2       22.31       16.15      7.06 o 
  -6   1   2      125.57      130.79      8.84 o 
  -5   1   2       25.28       34.67      5.62 o 
  -4   1   2      115.01       96.95      6.40 o 
  -3   1   2      228.77      237.69     13.97 o 
  -2   1   2       79.43       79.49      7.25 o 
  -1   1   2       82.68       74.37      9.07 o 
   0   1   2      220.18      197.89      9.92 o 
   1   1   2     2182.45     2021.83     26.44 o 
   2   1   2       20.27       19.08      2.61 o 
   3   1   2      407.22      400.23      7.66 o 
   4   1   2        0.12       -0.29      2.81 o 
   5   1   2       69.49       64.18      3.74 o 
   6   1   2      308.81      289.77      7.12 o 
   7   1   2       50.45       45.53      4.70 o 
   8   1   2      572.30      606.50     27.69 o 
   9   1   2        3.58        2.29      8.64 o 
  10   1   2       50.56       49.19     10.30 o 
  11   1   2        1.59        5.48      9.88 o 
  -9   2   2       24.09       24.69     12.28 o 
  -8   2   2       65.91       53.05      8.12 o 
  -7   2   2       33.63       39.37      7.26 o 
  -6   2   2        3.96       -1.81      6.55 o 
  -5   2   2        8.47        9.17      5.41 o 
  -4   2   2      161.46      149.22      7.27 o 
  -3   2   2       71.56       61.98      5.84 o 
  -2   2   2        2.84        5.96      4.49 o 
  -1   2   2      292.87      260.45      5.24 o 
   0   2   2      222.70      203.76      4.86 o 
   1   2   2      404.70      401.81     14.82 o 
   2   2   2       66.18       59.43      3.14 o 
   3   2   2     3531.34     3472.34     38.18 o 
   4   2   2      107.18      108.53      4.67 o 
   5   2   2     1755.42     1711.46     18.44 o 
   6   2   2      466.55      444.09     15.60 o 
   7   2   2      338.75      313.98      9.63 o 
   8   2   2        1.09        2.00     11.34 o 
   9   2   2      269.09      300.90     17.21 o 
  10   2   2       12.42       22.68     11.87 o 
  11   2   2       23.06       28.85     10.42 o 
  -8   3   2        1.76        6.96      8.78 o 
  -7   3   2       32.58       26.59      7.20 o 
  -6   3   2      110.63      109.84      6.97 o 
  -5   3   2        0.01        3.28      5.67 o 
  -4   3   2      148.05      133.39      7.43 o 
  -3   3   2       12.19       15.34      5.02 o 
  -2   3   2        8.72        1.16      4.53 o 
  -1   3   2      598.82      607.24      9.63 o 
   0   3   2      431.08      415.90      7.96 o 
   1   3   2      974.22      960.90      8.70 o 
   2   3   2       50.92       48.83      3.16 o 
   3   3   2       18.06       25.98      3.07 o 
   4   3   2        3.85       -0.03      3.55 o 
   5   3   2     1024.60      960.63     12.77 o 
   6   3   2      123.73      126.89      5.55 o 
   7   3   2      297.24      266.73     10.54 o 
   8   3   2      206.89      212.45     15.22 o 
   9   3   2        0.02        1.20     11.23 o 
  10   3   2       43.86       23.22     12.59 o 
  11   3   2        4.00        9.55     12.64 o 
  -8   4   2        5.32       10.19      9.09 o 
  -7   4   2      205.56      211.10     13.19 o 
  -6   4   2       27.27       27.89      5.97 o 
  -5   4   2        3.99        4.48      5.40 o 
  -4   4   2      134.94      124.09      7.04 o 
  -3   4   2       77.63       60.67      5.89 o 
  -2   4   2      118.10      121.01      5.78 o 
  -1   4   2      268.48      303.96      7.31 o 
   0   4   2      179.18      212.72      5.59 o 
   1   4   2      538.81      546.71     10.91 o 
   2   4   2       67.83       76.89      4.14 o 
   3   4   2      462.11      463.84      6.62 o 
   4   4   2      905.66      934.30     12.75 o 
   5   4   2      102.66      105.14      9.51 o 
   6   4   2        0.70        0.03      3.34 o 
   7   4   2      192.27      177.43      5.78 o 
   8   4   2     1254.19     1364.59     31.55 o 
   9   4   2        4.91        6.49     11.13 o 
  10   4   2      365.45      380.47     20.48 o 
  11   4   2       53.85       84.91     14.96 o 
  -7   5   2        5.12        3.64      8.90 o 
  -6   5   2       48.97       29.01      9.28 o 
  -5   5   2      286.78      280.80      9.09 o 
  -4   5   2       50.10       36.63      5.91 o 
  -3   5   2      405.33      395.88     11.64 o 
  -2   5   2       13.01       10.35      4.79 o 
  -1   5   2       33.23       36.80      5.01 o 
   0   5   2       59.68       72.87      5.36 o 
   1   5   2      353.98      351.34     13.09 o 
   2   5   2        5.75        7.81      3.98 o 
   3   5   2        0.91       -0.69      3.93 o 
   4   5   2       89.24       92.53      4.59 o 
   5   5   2       49.22       37.47      8.64 o 
   6   5   2      113.72      114.73     11.33 o 
   7   5   2       43.41       25.17     11.91 o 
   8   5   2       42.80       45.54     11.83 o 
   9   5   2      117.14      121.09     14.36 o 
  10   5   2      257.50      296.84     43.31 o 
  11   5   2        2.45        9.20     13.12 o 
  -6   6   2       98.79       90.00     10.69 o 
  -5   6   2        0.66        2.02      7.16 o 
  -4   6   2        2.03        3.34      4.94 o 
  -3   6   2      106.43      104.49      6.70 o 
  -2   6   2       28.80       24.53      4.55 o 
  -1   6   2        2.24        4.54      6.16 o 
   0   6   2       13.26       13.62      6.37 o 
   1   6   2      258.71      262.11     13.42 o 
   2   6   2       56.49       61.02      5.83 o 
   3   6   2      245.01      233.58      8.82 o 
   4   6   2       25.68       22.34      4.60 o 
   5   6   2       33.07       30.12      4.65 o 
   6   6   2       21.01       12.47     12.19 o 
   7   6   2       24.19       27.48     10.56 o 
   8   6   2      171.73      209.59     14.66 o 
   9   6   2       99.23       96.70     13.66 o 
  10   6   2       27.19       24.22     12.32 o 
  11   6   2        7.07        1.13     15.62 o 
  -6   7   2        9.74        8.48     12.57 o 
  -5   7   2       96.13       85.54     11.30 o 
  -4   7   2       44.32       55.68     10.15 o 
  -3   7   2       13.38        6.57      6.27 o 
  -2   7   2       44.89       42.59      5.18 o 
  -1   7   2      104.62       94.24     10.82 o 
   0   7   2      106.29      114.24      8.55 o 
   1   7   2       11.47        8.95      5.93 o 
   2   7   2      144.80      135.99      9.31 o 
   3   7   2      228.50      221.51     19.11 o 
   4   7   2       80.65       80.76      7.76 o 
   5   7   2      103.54       88.36      9.17 o 
   6   7   2      155.35      158.37      8.56 o 
   7   7   2       25.81       36.11     11.15 o 
   8   7   2       38.05       42.16     11.13 o 
   9   7   2       35.97       48.59     11.98 o 
  10   7   2      177.26      252.13     18.39 o 
  -5   8   2      100.81      103.29     18.69 o 
  -4   8   2       23.95       11.75      9.57 o 
  -3   8   2       85.19       98.29     11.67 o 
  -2   8   2        6.70       11.28      8.87 o 
  -1   8   2        1.86        5.34      5.92 o 
   0   8   2       24.73       24.07      6.09 o 
   1   8   2      173.81      178.41     10.60 o 
   2   8   2       66.58       66.83      9.10 o 
   3   8   2      658.37      639.56     49.31 o 
   4   8   2       46.30       49.68     11.71 o 
   5   8   2        0.49        2.07      5.87 o 
   6   8   2        2.78        3.28      5.81 o 
   7   8   2      101.41       87.41     10.89 o 
   8   8   2       42.06       44.71     11.39 o 
   9   8   2       41.96       55.17     12.96 o 
  10   8   2        1.31       -1.67     11.47 o 
  -4   9   2        0.68       -2.75      9.95 o 
  -3   9   2       37.48       25.91     10.36 o 
  -2   9   2       11.71        7.22      9.23 o 
  -1   9   2       29.52       32.10      9.83 o 
   0   9   2       35.69       42.27      9.95 o 
   1   9   2       34.45       28.76      7.88 o 
   2   9   2       43.52       45.48     10.88 o 
   3   9   2       49.69       50.89     11.82 o 
   4   9   2      433.99      423.29     17.40 o 
   5   9   2       34.72       39.47      9.85 o 
   6   9   2      138.23      153.39     21.56 o 
   7   9   2       59.73       74.25     21.44 o 
   8   9   2       16.60       12.50     19.85 o 
   9   9   2        6.43       17.40     19.85 o 
  -2  10   2       19.00       14.74     10.09 o 
  -1  10   2        0.12        3.50      9.81 o 
   0  10   2        3.64        3.01      9.36 o 
   1  10   2        2.30       -2.97      9.53 o 
   2  10   2        6.00        8.63      9.39 o 
   3  10   2       17.67        2.76      9.14 o 
   4  10   2        0.34       -1.24     10.49 o 
   5  10   2        4.83       -4.17     16.42 o 
   6  10   2      256.91      275.67     25.85 o 
   7  10   2       17.83       11.88     13.19 o 
   8  10   2       86.03       72.29     23.52 o 
   0  11   2        0.62       -3.59      9.98 o 
   1  11   2        1.20       -2.19      9.95 o 
   2  11   2        4.08       -1.75     13.14 o 
   3  11   2       52.51       43.86     14.33 o 
   4  11   2       13.55       12.10      9.60 o 
   5  11   2        9.04       10.57     12.80 o 
   6  11   2        4.86        1.22     12.60 o 
   7  11   2        4.91       -4.36     13.22 o 
  -5 -10   3        5.10        2.82     19.11 o 
  -4 -10   3        2.50       -7.49     11.80 o 
  -3 -10   3        9.49        6.31     11.41 o 
  -2 -10   3       54.39       57.09     18.13 o 
  -1 -10   3       10.75       16.42     17.40 o 
   0 -10   3       32.01       26.75     11.69 o 
   1 -10   3       39.90       50.86     12.40 o 
   2 -10   3      180.03      170.71     17.03 o 
  -6  -9   3        4.07        4.29     20.09 o 
  -5  -9   3        7.11       13.04     10.13 o 
  -4  -9   3        0.31       -3.81     10.65 o 
  -3  -9   3       94.10       78.00     13.27 o 
  -2  -9   3       61.78       46.08     12.11 o 
  -1  -9   3      290.23      251.90     24.63 o 
   0  -9   3       18.55       21.03     11.63 o 
   1  -9   3      277.62      291.98     18.01 o 
   2  -9   3       38.84       42.11     13.01 o 
   3  -9   3       48.79       57.68     12.53 o 
   4  -9   3       49.58       54.27     13.62 o 
  -7  -8   3        1.01        1.11     11.19 o 
  -6  -8   3       20.98       27.03     13.48 o 
  -5  -8   3       44.04       47.68     10.76 o 
  -4  -8   3       15.23       14.86     10.13 o 
  -3  -8   3        0.02       -1.61      9.83 o 
  -2  -8   3      164.98      167.45     13.93 o 
  -1  -8   3      176.45      169.00     10.96 o 
   0  -8   3       40.58       40.29      8.15 o 
   1  -8   3        2.10       -2.47     10.70 o 
   2  -8   3      270.76      288.57     17.20 o 
   3  -8   3       97.11      119.00     13.93 o 
   4  -8   3       17.37       18.19     11.47 o 
   5  -8   3       25.97       12.39     11.42 o 
   6  -8   3       65.06       84.36     14.46 o 
  -8  -7   3        2.68       -4.02     13.31 o 
  -7  -7   3       11.19       12.21     11.92 o 
  -6  -7   3       24.34       31.20     11.47 o 
  -5  -7   3       55.53       60.75      9.86 o 
  -4  -7   3        3.31        3.84      9.22 o 
  -3  -7   3       70.92       63.97     11.24 o 
  -2  -7   3       93.80       80.66     12.24 o 
  -1  -7   3       10.37       11.45      8.38 o 
   0  -7   3      111.14      100.85      9.42 o 
   1  -7   3       56.56       64.89      8.16 o 
   2  -7   3        7.05       20.26     10.82 o 
   3  -7   3       11.55        7.52     10.97 o 
   4  -7   3       41.36       33.00     10.87 o 
   5  -7   3        0.18        2.24     10.90 o 
   6  -7   3       49.58       48.35     12.56 o 
   7  -7   3        5.23       -4.24     12.33 o 
  -8  -6   3       19.29       32.40     13.70 o 
  -7  -6   3       13.91       18.02     12.45 o 
  -6  -6   3        5.11        3.14     11.19 o 
  -5  -6   3       38.12       37.67      8.67 o 
  -4  -6   3       40.43       39.56      9.90 o 
  -3  -6   3       15.31       14.81      5.37 o 
  -2  -6   3        1.69        6.68     10.15 o 
  -1  -6   3       35.33       26.20      8.05 o 
   0  -6   3       77.43       70.77      8.49 o 
   1  -6   3      215.02      227.09      9.45 o 
   2  -6   3        4.46        3.79      2.43 o 
   3  -6   3       91.18       99.35     12.90 o 
   4  -6   3       75.20       80.96     12.05 o 
   5  -6   3      660.36      667.54     29.47 o 
   6  -6   3       20.38       12.89      7.98 o 
   7  -6   3      387.42      382.27     35.16 o 
   8  -6   3       19.24        8.86     11.08 o 
  -8  -5   3       71.93       99.56     15.41 o 
  -7  -5   3        0.36        6.89     12.45 o 
  -6  -5   3      179.66      203.38     23.77 o 
  -5  -5   3      111.19      129.99      9.06 o 
  -4  -5   3        6.12        7.64      7.75 o 
  -3  -5   3       89.23       83.31      4.67 o 
  -2  -5   3       90.78       84.49      7.19 o 
  -1  -5   3        8.40        6.16      6.79 o 
   0  -5   3        2.10        3.00      6.72 o 
   1  -5   3       17.64       23.09      3.93 o 
   2  -5   3      104.93       94.14      6.43 o 
   3  -5   3      399.93      440.07     19.66 o 
   4  -5   3       42.88       46.76     11.11 o 
   5  -5   3      176.79      186.18     10.40 o 
   6  -5   3       49.84       53.73      8.42 o 
   7  -5   3       91.94       89.76      9.78 o 
   8  -5   3       43.77       45.38      9.18 o 
  -9  -4   3        2.10        5.04     13.69 o 
  -8  -4   3        0.66       -3.22     12.54 o 
  -7  -4   3        7.54        1.37     12.52 o 
  -6  -4   3        0.30        4.04     18.62 o 
  -5  -4   3       58.97       65.54      5.78 o 
  -4  -4   3       63.17       48.54     14.66 o 
  -3  -4   3       49.18       38.05      3.69 o 
  -2  -4   3       41.69       42.43      4.15 o 
  -1  -4   3       14.68        9.10      5.02 o 
   0  -4   3       51.65       52.11      5.40 o 
   1  -4   3      150.91      154.05      5.88 o 
   2  -4   3      530.04      560.67     18.84 o 
   3  -4   3       88.08       55.15     14.49 o 
   4  -4   3      495.84      498.55     12.58 o 
   5  -4   3       75.52       79.69      8.78 o 
   6  -4   3       41.75       49.63      8.25 o 
   7  -4   3       16.37       13.47      7.67 o 
   8  -4   3        4.71        8.77      7.65 o 
   9  -4   3        2.22        4.46     10.42 o 
  -9  -3   3       27.91       40.36     14.38 o 
  -8  -3   3       92.25      106.34     15.62 o 
  -7  -3   3       54.93       64.98     13.75 o 
  -6  -3   3      138.00      153.39     21.93 o 
  -5  -3   3      213.50      204.55     11.27 o 
  -4  -3   3       30.38       23.18      5.39 o 
  -3  -3   3       33.03       29.79      4.67 o 
  -2  -3   3       58.94       52.93      4.16 o 
  -1  -3   3      302.46      286.70      8.45 o 
   0  -3   3      453.97      477.56      8.29 o 
   1  -3   3       27.84       28.78      4.54 o 
   2  -3   3     1150.19     1246.84     14.60 o 
   3  -3   3      244.72      264.63      5.54 o 
   4  -3   3      152.56      141.33     14.85 o 
   5  -3   3       66.11       56.20      5.07 o 
   6  -3   3        2.43        1.74      2.54 o 
   7  -3   3      104.03       96.70      9.10 o 
   8  -3   3       18.05       11.62      7.35 o 
   9  -3   3       39.17       41.18     11.95 o 
  10  -3   3       10.13       -1.93     12.25 o 
  -9  -2   3       19.67       31.57     13.63 o 
  -8  -2   3       72.19       61.51     14.03 o 
  -7  -2   3       41.52       47.56     13.19 o 
  -6  -2   3      127.72      131.58     21.07 o 
  -5  -2   3        5.60        7.34      5.69 o 
  -4  -2   3      260.91      290.40     10.84 o 
  -3  -2   3      233.64      232.27      5.00 o 
  -2  -2   3      125.67      128.59      5.33 o 
  -1  -2   3       10.61       15.10      3.10 o 
   0  -2   3      189.56      195.57      4.57 o 
   1  -2   3      688.49      721.92      7.78 o 
   2  -2   3      354.34      390.99      7.16 o 
   3  -2   3      134.58      152.47      3.51 o 
   4  -2   3     1444.36     1622.70     19.34 o 
   5  -2   3      352.04      379.73      6.24 o 
   6  -2   3       34.68       42.17      4.49 o 
   7  -2   3       47.66       46.78      6.29 o 
   8  -2   3        6.88        5.81      6.73 o 
   9  -2   3       49.44       41.39     11.56 o 
  10  -2   3        0.79       -9.52     11.83 o 
  -9  -1   3        4.09       12.03     13.17 o 
  -8  -1   3       22.14       34.76     12.78 o 
  -7  -1   3       72.12       54.19     12.98 o 
  -6  -1   3       18.78       24.08      9.41 o 
  -5  -1   3       50.16       38.93      9.20 o 
  -4  -1   3      234.07      257.17     19.48 o 
  -3  -1   3      238.38      241.35      9.05 o 
  -2  -1   3       93.96       90.69      3.56 o 
  -1  -1   3       77.31       74.24      3.22 o 
   0  -1   3      938.80      924.28     14.45 o 
   1  -1   3      586.48      568.30      8.23 o 
   2  -1   3     1149.26     1235.88     15.28 o 
   3  -1   3       19.82       15.70      2.48 o 
   4  -1   3      381.82      399.42      9.02 o 
   5  -1   3      332.22      339.66      6.46 o 
   6  -1   3       11.07       15.57      4.26 o 
   7  -1   3      330.61      336.05     11.49 o 
   8  -1   3      451.73      424.41     12.66 o 
   9  -1   3       16.97       21.01     10.60 o 
  10  -1   3      125.28      146.02     23.40 o 
  -9   0   3       18.63       34.11      9.79 o 
  -8   0   3       57.20       48.19      9.99 o 
  -7   0   3       32.60       19.61     11.62 o 
  -6   0   3       81.88       89.46     11.13 o 
  -5   0   3       87.60       92.64     10.92 o 
  -4   0   3        5.45        3.39      2.65 o 
  -3   0   3      184.48      184.86     25.61 o 
  -2   0   3      186.61      164.60      6.42 o 
  -1   0   3      393.25      397.57      8.08 o 
   0   0   3        0.20        0.68      2.17 o 
   1   0   3     5120.09     4888.13     45.80 o 
   2   0   3      434.54      413.30      6.81 o 
   3   0   3      162.71      171.67      3.83 o 
   4   0   3       31.45       43.14      3.34 o 
   5   0   3      788.04      842.46      9.29 o 
   6   0   3      181.02      184.77      7.13 o 
   7   0   3      244.70      220.49      8.13 o 
   8   0   3        5.41        0.54      5.36 o 
   9   0   3      329.19      360.46     19.81 o 
  10   0   3        5.57        9.47      8.84 o 
  11   0   3       14.76       23.75     12.60 o 
  -8   1   3       12.23       12.29      8.88 o 
  -7   1   3       31.21       34.90      7.53 o 
  -6   1   3       20.83       29.65      7.69 o 
  -5   1   3       10.18        3.82      4.86 o 
  -4   1   3       33.67       32.59     13.48 o 
  -3   1   3       56.24       44.84     12.50 o 
  -2   1   3      180.92      174.59     13.84 o 
  -1   1   3        3.19        4.38      6.41 o 
   0   1   3        6.25        4.18      3.34 o 
   1   1   3        4.29        1.39      3.14 o 
   2   1   3      404.95      387.60      5.67 o 
   3   1   3        1.18        1.09      2.82 o 
   4   1   3      362.32      363.95      5.93 o 
   5   1   3      279.63      283.12      7.75 o 
   6   1   3       56.73       52.72      5.95 o 
   7   1   3      112.11      115.26      7.33 o 
   8   1   3       26.87       24.19      5.99 o 
   9   1   3       26.24       20.14      8.70 o 
  10   1   3        7.42       11.98      8.98 o 
  11   1   3       10.61        6.00     11.44 o 
  -8   2   3        6.63       18.72      8.71 o 
  -7   2   3       66.59       60.73      7.97 o 
  -6   2   3        6.60        3.02      6.59 o 
  -5   2   3      148.65      127.89      7.55 o 
  -4   2   3      168.84      178.11     11.21 o 
  -3   2   3       31.23       36.80     10.90 o 
  -2   2   3      861.09      826.45     13.97 o 
  -1   2   3       44.15       37.76      4.41 o 
   0   2   3      625.82      640.41     11.81 o 
   1   2   3       75.38       75.97      6.06 o 
   2   2   3       16.84       25.74      4.94 o 
   3   2   3      174.39      169.99      4.58 o 
   4   2   3      613.52      608.87      8.22 o 
   5   2   3      144.02      142.28      6.62 o 
   6   2   3       21.27       21.58      8.96 o 
   7   2   3        5.86        4.30      9.91 o 
   8   2   3      577.52      549.50     25.06 o 
   9   2   3        1.07       10.75     10.54 o 
  10   2   3       92.54      108.38     13.94 o 
  11   2   3        1.34       -1.09      9.35 o 
  -8   3   3       14.71       16.28      9.44 o 
  -7   3   3       11.14       20.31      7.16 o 
  -6   3   3       26.42       18.17      6.92 o 
  -5   3   3      108.27       96.35      7.36 o 
  -4   3   3       12.60       10.61      7.14 o 
  -3   3   3      534.02      525.34     20.89 o 
  -2   3   3      336.39      341.40     18.93 o 
  -1   3   3        0.42       -0.17      3.45 o 
   0   3   3      652.19      674.47      9.03 o 
   1   3   3      358.00      344.15      7.48 o 
   2   3   3       16.64       12.47      2.81 o 
   3   3   3       65.46       67.83      4.74 o 
   4   3   3       88.26       89.69      5.78 o 
   5   3   3      288.98      246.69      7.95 o 
   6   3   3        2.75        3.34      5.63 o 
   7   3   3      336.76      338.91     15.61 o 
   8   3   3        0.77       -0.98     11.27 o 
   9   3   3        5.39        1.63     10.85 o 
  10   3   3       58.14       62.52     13.42 o 
  11   3   3        1.41        2.13     12.06 o 
  -7   4   3       29.89       36.73      9.60 o 
  -6   4   3       25.90       24.14      6.99 o 
  -5   4   3       78.38       67.82      6.63 o 
  -4   4   3        6.84       -0.26      6.37 o 
  -3   4   3       12.30        8.18      7.77 o 
  -2   4   3       13.26       15.35      6.76 o 
  -1   4   3       43.90       39.09      4.96 o 
   0   4   3        3.76        5.15      3.86 o 
   1   4   3       23.29       21.40      4.08 o 
   2   4   3        2.99        1.39      3.57 o 
   3   4   3      466.95      482.72      9.30 o 
   4   4   3      552.63      576.91     10.86 o 
   5   4   3      167.30      194.10      7.30 o 
   6   4   3      311.44      323.37     11.71 o 
   7   4   3      166.14      172.80      8.14 o 
   8   4   3       93.26      100.62     10.99 o 
   9   4   3       18.07       17.36     11.24 o 
  10   4   3       83.84       88.75     14.01 o 
  11   4   3        2.00       -1.65     12.33 o 
  -7   5   3        0.80      -10.07      9.19 o 
  -6   5   3       37.74       41.50      9.58 o 
  -5   5   3      313.32      289.24     10.81 o 
  -4   5   3       92.19       93.03      6.80 o 
  -3   5   3      520.43      500.54     13.35 o 
  -2   5   3      417.65      437.70     13.15 o 
  -1   5   3        2.66        2.71      6.36 o 
   0   5   3        3.10        0.62      6.18 o 
   1   5   3        2.01       -0.64      5.94 o 
   2   5   3      201.97      191.27     15.07 o 
   3   5   3      394.12      428.20     10.84 o 
   4   5   3       11.73       13.79      3.78 o 
   5   5   3      453.17      459.66     26.16 o 
   6   5   3      168.58      166.93     13.60 o 
   7   5   3       13.54        7.19     10.49 o 
   8   5   3       10.85       11.90      5.55 o 
   9   5   3       66.05       73.67     12.70 o 
  10   5   3      189.76      223.89     20.15 o 
  11   5   3       40.84       41.27     14.18 o 
  -6   6   3       34.96       31.74      9.48 o 
  -5   6   3       13.36       10.03      7.38 o 
  -4   6   3       43.36       43.24      6.15 o 
  -3   6   3        2.30        0.14      5.28 o 
  -2   6   3        6.82        6.90      6.71 o 
  -1   6   3      162.57      163.58      9.86 o 
   0   6   3      212.26      218.15     10.34 o 
   1   6   3       36.94       37.23      7.36 o 
   2   6   3       99.15       99.37      6.18 o 
   3   6   3      215.86      179.15      8.52 o 
   4   6   3        9.61       10.00      5.65 o 
   5   6   3      148.77      139.58     16.54 o 
   6   6   3       45.80       42.28      9.66 o 
   7   6   3      268.71      247.24     22.97 o 
   8   6   3       63.92       73.03     11.87 o 
   9   6   3       13.37       15.05     11.06 o 
  10   6   3        7.59       11.03     11.75 o 
  11   6   3       23.96       19.53     13.39 o 
  -5   7   3       18.15       17.66      9.24 o 
  -4   7   3        7.97       15.68      8.91 o 
  -3   7   3        0.56       -0.56      5.21 o 
  -2   7   3       52.88       49.02      5.93 o 
  -1   7   3      122.76      117.36      8.84 o 
   0   7   3       30.09       21.28      7.77 o 
   1   7   3       77.13       68.87      5.31 o 
   2   7   3       53.51       54.33      4.96 o 
   3   7   3       10.62        9.55      5.26 o 
   4   7   3        7.63       10.08      6.57 o 
   5   7   3       13.96        7.86      7.71 o 
   6   7   3       11.44       20.27      8.75 o 
   7   7   3       13.56       25.15      9.58 o 
   8   7   3       28.47       21.93      9.98 o 
   9   7   3       23.13       11.81     10.78 o 
  10   7   3       67.42       84.53     21.50 o 
  11   7   3       64.07       71.42     15.22 o 
  -4   8   3        1.10        2.49      9.33 o 
  -3   8   3       70.46       73.10     11.04 o 
  -2   8   3       38.55       45.62      9.81 o 
  -1   8   3        8.29       12.70      6.83 o 
   0   8   3      206.53      207.60     10.23 o 
   1   8   3       75.66       77.72      8.49 o 
   2   8   3        8.75       13.83      8.81 o 
   3   8   3      122.35      123.87     18.13 o 
   4   8   3      427.28      452.09     25.61 o 
   5   8   3       25.59       41.04     17.77 o 
   6   8   3       30.89       32.25      8.25 o 
   7   8   3       38.62       40.68      9.20 o 
   8   8   3      100.83      104.37     12.35 o 
   9   8   3        0.07        3.40      9.49 o 
  10   8   3       34.08       26.31     11.83 o 
  -3   9   3       24.07       22.89      9.91 o 
  -2   9   3       13.70       -0.05      9.71 o 
  -1   9   3       75.75       78.79     10.97 o 
   0   9   3       40.72       37.92      7.66 o 
   1   9   3        1.13       -3.40      6.10 o 
   2   9   3       44.33       38.65     11.24 o 
   3   9   3        1.88       13.56     10.63 o 
   4   9   3        2.10       10.55     10.86 o 
   5   9   3       12.01       14.17     10.48 o 
   6   9   3       13.14       18.16     10.38 o 
   7   9   3       35.40       43.98     19.36 o 
   8   9   3        0.00      -10.29     19.60 o 
   9   9   3        4.30       -0.25     19.48 o 
  -2  10   3       92.95       81.29     11.87 o 
  -1  10   3       53.48       50.43     10.99 o 
   0  10   3       82.48       63.96     10.89 o 
   1  10   3      193.55      189.83     15.48 o 
   2  10   3        0.17        1.56     11.07 o 
   3  10   3        0.12       -1.61     10.87 o 
   4  10   3       21.89       13.58     11.57 o 
   5  10   3      124.95      115.50     13.24 o 
   6  10   3      109.69      104.39     20.83 o 
   7  10   3        3.96       -5.39     18.26 o 
   8  10   3      104.61       99.24     22.30 o 
   9  10   3        1.67        6.49     20.58 o 
   0  11   3       12.39       20.06     10.47 o 
   1  11   3        7.33       -5.42      9.41 o 
   2  11   3        2.78        0.82     13.45 o 
   3  11   3       23.15       18.87     17.64 o 
   4  11   3       41.54       45.88     12.69 o 
   5  11   3        3.33       -8.09     16.54 o 
   6  11   3        0.02        5.88     16.79 o 
   7  11   3       24.26       13.35     20.34 o 
  -3 -10   4       26.70       28.94     11.69 o 
  -2 -10   4       88.64       77.06     19.85 o 
  -1 -10   4       49.74       50.23     17.52 o 
   0 -10   4        1.03       -2.38     11.28 o 
   1 -10   4        1.94       -1.58     11.55 o 
   2 -10   4       63.71       46.82     14.52 o 
  -5  -9   4        0.01      -10.29     18.87 o 
  -4  -9   4        0.26        1.34     10.15 o 
  -3  -9   4        9.95        8.88     10.21 o 
  -2  -9   4       37.31       31.81     11.35 o 
  -1  -9   4       19.31       17.40     16.91 o 
   0  -9   4       26.98       27.66     11.09 o 
   1  -9   4        6.33       10.11     11.36 o 
   2  -9   4       56.07       70.43     13.23 o 
   3  -9   4       57.70       54.87     13.19 o 
   4  -9   4        1.13       10.47     11.55 o 
  -6  -8   4       18.03       18.38     21.07 o 
  -5  -8   4       34.75       36.63     20.09 o 
  -4  -8   4        6.03        4.68      9.59 o 
  -3  -8   4       29.19       29.42     10.63 o 
  -2  -8   4       46.02       39.48     11.15 o 
  -1  -8   4       74.58       82.41     11.91 o 
   0  -8   4        6.52        6.26      7.56 o 
   1  -8   4        0.20        2.15     10.43 o 
   2  -8   4        2.33        8.64     10.85 o 
   3  -8   4       43.57       49.17     12.19 o 
   4  -8   4        8.21       14.31     11.39 o 
   5  -8   4        0.16        3.30     11.64 o 
  -7  -7   4       82.19       79.23     15.37 o 
  -6  -7   4        0.30       -9.80     19.73 o 
  -5  -7   4       30.73       24.01     19.36 o 
  -4  -7   4        8.98       17.00      9.04 o 
  -3  -7   4      102.21      100.11     12.10 o 
  -2  -7   4        2.45       -3.31      9.65 o 
  -1  -7   4      293.95      277.47     14.79 o 
   0  -7   4       30.47       31.60      8.07 o 
   1  -7   4       11.88        6.65      6.86 o 
   2  -7   4        2.75       -1.28     10.62 o 
   3  -7   4       49.42       38.16     11.03 o 
   4  -7   4       29.50       28.74     14.21 o 
   5  -7   4      252.46      233.01     16.33 o 
   6  -7   4        2.34       -0.03     11.44 o 
   7  -7   4       51.73       62.23     13.41 o 
  -7  -6   4       28.00       36.17     13.37 o 
  -6  -6   4       58.91       47.41     20.58 o 
  -5  -6   4       94.47       98.50     21.44 o 
  -4  -6   4       62.46       68.59      9.71 o 
  -3  -6   4        0.18        0.95      9.20 o 
  -2  -6   4      287.44      255.01     14.76 o 
  -1  -6   4      163.55      166.71     13.06 o 
   0  -6   4        0.45       -1.40      7.82 o 
   1  -6   4       22.51        9.81      7.51 o 
   2  -6   4       45.53       32.28      5.26 o 
   3  -6   4        3.69        4.53     10.31 o 
   4  -6   4       14.43       16.92     10.57 o 
   5  -6   4       13.50       11.74     10.18 o 
   6  -6   4       21.53       14.40     11.52 o 
   7  -6   4        5.78       14.82     10.62 o 
   8  -6   4        0.01        4.09     11.65 o 
  -8  -5   4        0.49        3.40     12.45 o 
  -7  -5   4       17.69       11.27     20.09 o 
  -6  -5   4       15.63       23.89     18.50 o 
  -5  -5   4       80.73      102.67     21.07 o 
  -4  -5   4        3.48        5.09      7.13 o 
  -3  -5   4       33.95       35.43      5.51 o 
  -2  -5   4      169.89      167.04      8.24 o 
  -1  -5   4        7.02       11.99      9.24 o 
   0  -5   4       34.86       33.06      7.59 o 
   1  -5   4      286.21      287.31     15.62 o 
   2  -5   4      238.02      231.70     11.95 o 
   3  -5   4        0.45       -1.11      4.53 o 
   4  -5   4       96.39       98.38     12.55 o 
   5  -5   4      338.61      368.19     17.20 o 
   6  -5   4       14.50       16.00     10.65 o 
   7  -5   4       78.68       86.87     13.66 o 
   8  -5   4       18.51       17.26      8.27 o 
  -8  -4   4        1.32       -6.49     13.15 o 
  -7  -4   4       38.98       55.50     19.73 o 
  -6  -4   4       26.23       12.13     18.13 o 
  -5  -4   4      175.99      194.93     23.16 o 
  -4  -4   4       25.55       26.34      7.96 o 
  -3  -4   4      115.27      113.68      9.42 o 
  -2  -4   4       78.20       87.82      6.48 o 
  -1  -4   4      755.32      815.08     21.50 o 
   0  -4   4       31.41       34.92      6.75 o 
   1  -4   4       29.27       28.86      6.42 o 
   2  -4   4        4.73        8.53      4.34 o 
   3  -4   4       14.10       17.00      3.67 o 
   4  -4   4      144.34      139.50      8.53 o 
   5  -4   4        7.36        9.17     10.56 o 
   6  -4   4       93.40      104.57      9.37 o 
   7  -4   4       17.15        7.88      7.60 o 
   8  -4   4        0.25       -2.45      7.51 o 
   9  -4   4        4.63        2.37      7.95 o 
  -8  -3   4        3.14        1.72     12.46 o 
  -7  -3   4        2.28       -2.70     18.87 o 
  -6  -3   4       10.51        7.11     17.40 o 
  -5  -3   4       67.83       66.28     19.60 o 
  -4  -3   4       16.12       15.92      5.07 o 
  -3  -3   4       15.34       11.35      5.03 o 
  -2  -3   4       84.92       78.42      5.68 o 
  -1  -3   4      106.38      106.94      6.50 o 
   0  -3   4      254.00      266.26      9.67 o 
   1  -3   4      257.52      274.04      8.91 o 
   2  -3   4        7.50        6.81      4.02 o 
   3  -3   4       62.94       67.54      4.24 o 
   4  -3   4        0.06        1.86      2.83 o 
   5  -3   4        0.06        2.57      3.12 o 
   6  -3   4       16.45       15.06      4.35 o 
   7  -3   4        1.20       -2.85      7.38 o 
   8  -3   4       15.09       12.84      7.26 o 
   9  -3   4        4.37        3.45      7.86 o 
  10  -3   4       29.26       19.37     12.54 o 
  -8  -2   4        5.21        9.76     12.55 o 
  -7  -2   4       30.89       42.64     19.73 o 
  -6  -2   4       13.88       13.84     17.28 o 
  -5  -2   4      250.09      268.19     24.50 o 
  -4  -2   4       98.28       66.88     31.49 o 
  -3  -2   4        2.23        0.27      3.21 o 
  -2  -2   4       52.10       49.49      4.92 o 
  -1  -2   4       38.38       36.12      3.59 o 
   0  -2   4      172.32      171.37      6.87 o 
   1  -2   4     1059.51     1067.25     10.45 o 
   2  -2   4       75.20       77.86      4.73 o 
   3  -2   4      136.69      122.16      4.84 o 
   4  -2   4        2.02        4.51      3.35 o 
   5  -2   4       85.21       83.47      5.25 o 
   6  -2   4        1.39        2.58      4.04 o 
   7  -2   4       12.40        7.02      5.73 o 
   8  -2   4       22.92       17.68      7.14 o 
   9  -2   4       13.65       11.27      7.07 o 
  10  -2   4       93.86       81.12     14.16 o 
  -8  -1   4       40.23       67.56     14.29 o 
  -7  -1   4        6.47       11.39     16.66 o 
  -6  -1   4        6.72        8.21     16.05 o 
  -5  -1   4      255.04      294.90     24.01 o 
  -4  -1   4       19.06       17.57      7.84 o 
  -3  -1   4      348.92      332.94     19.36 o 
  -2  -1   4       48.09       52.25      4.31 o 
  -1  -1   4      106.08       93.83      3.59 o 
   0  -1   4       95.18      104.55      4.09 o 
   1  -1   4     1725.39     1770.71     26.64 o 
   2  -1   4        5.14        6.54      3.00 o 
   3  -1   4        0.21       -0.18      3.03 o 
   4  -1   4       57.29       56.06      4.25 o 
   5  -1   4      198.33      200.46      6.53 o 
   6  -1   4      412.37      417.87      7.92 o 
   7  -1   4        3.79        5.46      5.86 o 
   8  -1   4       89.88       85.60      7.06 o 
   9  -1   4        1.08        2.50      6.55 o 
  10  -1   4       15.11       17.27     11.32 o 
  11  -1   4        2.10        6.89     12.03 o 
  -8   0   4        1.89        0.84      9.14 o 
  -7   0   4       15.27       12.62     15.80 o 
  -6   0   4        7.52        6.21      9.30 o 
  -5   0   4       13.13       22.42     16.29 o 
  -4   0   4        2.04       -0.54      3.98 o 
  -3   0   4      193.76      188.65      7.57 o 
  -2   0   4     1020.60     1039.83     61.81 o 
  -1   0   4       17.92       11.99      5.01 o 
   0   0   4     1032.98     1097.86     28.73 o 
   1   0   4      699.34      687.32     14.29 o 
   2   0   4      418.90      379.25      6.33 o 
   3   0   4      110.92      106.40      4.56 o 
   4   0   4      109.58      133.97      5.67 o 
   5   0   4        5.23        4.73      3.82 o 
   6   0   4      318.78      333.18      8.75 o 
   7   0   4       62.55       62.39      6.56 o 
   8   0   4      114.98      120.42      8.63 o 
   9   0   4        4.94        1.69      5.59 o 
  10   0   4       64.39       70.78     12.78 o 
  11   0   4       97.62       93.16     21.26 o 
  -8   1   4        1.85       -0.18      8.83 o 
  -7   1   4       22.88       23.00      8.68 o 
  -6   1   4       15.97       16.37      7.46 o 
  -5   1   4       55.59       59.31     10.04 o 
  -4   1   4      178.68      151.07     26.04 o 
  -3   1   4       12.78        7.49      4.80 o 
  -2   1   4       12.42        8.09      5.15 o 
  -1   1   4       70.47       61.77      6.08 o 
   0   1   4     1408.15     1542.52     44.84 o 
   1   1   4      327.67      370.68      6.16 o 
   2   1   4     2188.45     2353.54     31.01 o 
   3   1   4       94.59       91.59      4.32 o 
   4   1   4       75.76       88.02      7.02 o 
   5   1   4       14.18       14.87      4.52 o 
   6   1   4        0.08        0.48      4.88 o 
   7   1   4       83.46       80.64      6.69 o 
   8   1   4       49.11       39.70      6.51 o 
   9   1   4        0.01        0.64      5.43 o 
  10   1   4       32.82       37.45      9.66 o 
  11   1   4       68.53       64.10     13.28 o 
  -7   2   4       35.53       31.98      7.73 o 
  -6   2   4       34.91       25.49      9.60 o 
  -5   2   4        4.88        6.74      7.02 o 
  -4   2   4        7.31        0.42      8.04 o 
  -3   2   4      111.90      105.95      9.03 o 
  -2   2   4      179.63      174.91      8.68 o 
  -1   2   4      207.03      177.90     15.50 o 
   0   2   4      137.45      123.19     22.97 o 
   1   2   4      735.02      840.35     20.83 o 
   2   2   4       82.14       75.34      8.01 o 
   3   2   4       16.86       17.60      7.04 o 
   4   2   4        0.31        0.00      5.30 o 
   5   2   4       23.15       29.30      5.78 o 
   6   2   4       83.42       75.04      9.70 o 
   7   2   4       38.73       40.08     10.56 o 
   8   2   4       48.65       47.65     11.56 o 
   9   2   4       80.52       86.38     11.99 o 
  10   2   4        4.12        4.93      8.84 o 
  11   2   4        0.02        3.79      9.03 o 
  -7   3   4       13.10       17.05      7.50 o 
  -6   3   4        2.85        6.71      7.71 o 
  -5   3   4        0.84       -0.31      7.03 o 
  -4   3   4        2.68        2.39      7.86 o 
  -3   3   4      143.60      136.15      9.86 o 
  -2   3   4       25.80       29.88      7.03 o 
  -1   3   4       87.40       89.56      6.89 o 
   0   3   4       91.83       85.38     13.91 o 
   1   3   4       39.18       27.50      3.68 o 
   2   3   4        6.59       11.73      3.67 o 
   3   3   4        3.99        3.27      7.01 o 
   4   3   4      320.25      326.69     25.85 o 
   5   3   4      130.14      125.48      7.12 o 
   6   3   4        0.34       -1.37      6.03 o 
   7   3   4      103.93       98.85      8.03 o 
   8   3   4      219.46      216.79     10.30 o 
   9   3   4        3.90        9.20     10.36 o 
  10   3   4       18.20       26.77     11.49 o 
  11   3   4       34.50       57.43     13.42 o 
  -7   4   4        0.58       -1.42      9.11 o 
  -6   4   4        7.39        6.63      6.99 o 
  -5   4   4       55.83       59.72      8.76 o 
  -4   4   4      110.57      116.25      9.25 o 
  -3   4   4      391.57      368.73     13.82 o 
  -2   4   4      308.58      294.75     11.55 o 
  -1   4   4       94.12       92.77      7.86 o 
   0   4   4      208.55      220.88      6.53 o 
   1   4   4      790.06      823.07     14.87 o 
   2   4   4     1148.54     1164.48     91.77 o 
   3   4   4       16.25       17.11      5.04 o 
   4   4   4      244.61      238.18     15.93 o 
   5   4   4        0.92        3.57      5.36 o 
   6   4   4       30.92       36.38      6.53 o 
   7   4   4       26.17       19.26      6.80 o 
   8   4   4      107.92       98.53      8.32 o 
   9   4   4        7.40        3.38      6.36 o 
  10   4   4       34.68       25.43     12.04 o 
  11   4   4        0.01       -3.67     11.71 o 
  -6   5   4      114.09      110.86     12.11 o 
  -5   5   4        0.58        0.22      6.53 o 
  -4   5   4        8.32        2.44      7.21 o 
  -3   5   4       10.34        6.57      7.36 o 
  -2   5   4       45.88       56.96      8.70 o 
  -1   5   4        5.10        3.01      6.44 o 
   0   5   4        0.01       -1.04      6.26 o 
   1   5   4      100.88      103.46      5.85 o 
   2   5   4      260.80      247.60     20.28 o 
   3   5   4      164.65      147.89      7.23 o 
   4   5   4      555.88      589.56     22.42 o 
   5   5   4       41.09       55.49      8.80 o 
   6   5   4       81.50       82.38     10.58 o 
   7   5   4       28.02       23.56      6.72 o 
   8   5   4       39.05       33.51      6.80 o 
   9   5   4        2.08        7.95     10.33 o 
  10   5   4       17.98       24.70     11.98 o 
  11   5   4        5.05       -2.53     12.36 o 
  -5   6   4       11.04       18.15     10.30 o 
  -4   6   4      109.08      100.42      7.55 o 
  -3   6   4        0.64       -0.67      6.71 o 
  -2   6   4      351.37      303.06     26.04 o 
  -1   6   4       91.54       85.70      9.00 o 
   0   6   4       96.79      108.80      9.12 o 
   1   6   4        5.05        7.39      6.71 o 
   2   6   4      174.87      181.18      8.70 o 
   3   6   4      100.62      104.63      7.99 o 
   4   6   4      220.20      196.52     17.40 o 
   5   6   4        3.21        3.80     14.09 o 
   6   6   4        7.45        8.58      9.02 o 
   7   6   4       50.38       47.44     10.70 o 
   8   6   4       27.19       27.44     10.90 o 
   9   6   4       36.46       35.46     10.97 o 
  10   6   4       17.14       26.69     11.32 o 
  11   6   4       13.61       37.58     12.48 o 
  -5   7   4        0.00       -1.10     10.72 o 
  -4   7   4        2.10        6.54      8.51 o 
  -3   7   4        5.63        3.12      5.68 o 
  -2   7   4       74.29       62.61      8.17 o 
  -1   7   4       57.36       48.19      8.57 o 
   0   7   4        6.93        1.84      7.52 o 
   1   7   4      221.81      218.79     14.76 o 
   2   7   4      316.70      342.01     19.91 o 
   3   7   4      251.13      235.79     14.46 o 
   4   7   4      451.40      445.72     22.79 o 
   5   7   4       38.94       37.49     17.52 o 
   6   7   4       15.25        7.11      8.69 o 
   7   7   4       49.14       58.88     11.82 o 
   8   7   4       24.60       29.57     10.44 o 
   9   7   4       87.77      100.79     12.94 o 
  10   7   4        2.81       -1.27     10.91 o 
  11   7   4        3.42        6.03     14.09 o 
  -4   8   4        7.82       15.95      8.92 o 
  -3   8   4        0.41        2.38      9.09 o 
  -2   8   4       15.78       26.71     10.89 o 
  -1   8   4        0.21        5.93      6.63 o 
   0   8   4      170.05      186.85     11.25 o 
   1   8   4      325.81      305.08     13.34 o 
   2   8   4       11.52        2.57     11.64 o 
   3   8   4      133.04      143.96     16.91 o 
   4   8   4      149.19      144.51     13.27 o 
   5   8   4       38.93       44.60     18.01 o 
   6   8   4       26.71       27.44     18.38 o 
   7   8   4       19.48        4.24      8.76 o 
   8   8   4        3.70       17.20      9.92 o 
   9   8   4       26.85       11.69     10.07 o 
  10   8   4        4.68       13.64     10.78 o 
  -3   9   4        0.93       -1.85      9.49 o 
  -2   9   4      224.57      200.13     13.90 o 
  -1   9   4       70.27       64.90     12.58 o 
   0   9   4       87.32       83.65      9.07 o 
   1   9   4       46.11       44.29      8.01 o 
   2   9   4       65.40       77.43     13.60 o 
   3   9   4       34.39       45.53     10.38 o 
   4   9   4      149.18      127.17     18.87 o 
   5   9   4      104.67       99.12     19.73 o 
   6   9   4        2.86        7.23     17.52 o 
   7   9   4        0.07       -1.72     18.38 o 
   8   9   4       17.89       25.24     20.09 o 
   9   9   4       32.61       36.39     19.85 o 
  10   9   4        0.00       17.52     20.46 o 
  -1  10   4       24.53       25.84     10.00 o 
   0  10   4       94.09       94.84     15.19 o 
   1  10   4       62.61       45.54      8.70 o 
   2  10   4        3.34        2.75      8.17 o 
   3  10   4       34.76       31.30     12.14 o 
   4  10   4       24.43       24.63     12.39 o 
   5  10   4       44.83       37.71     12.38 o 
   6  10   4        0.33       -0.42     11.21 o 
   7  10   4        5.19        1.59     18.62 o 
   8  10   4        0.48       -2.45     19.48 o 
   9  10   4        0.32       -0.74     20.22 o 
   1  11   4        6.17        9.77     10.92 o 
   2  11   4        3.02      -11.88     18.87 o 
   3  11   4       67.89       66.35     13.39 o 
   4  11   4       18.84       14.22     12.77 o 
   5  11   4       10.21       21.50     12.17 o 
   6  11   4       48.32       61.14     20.71 o 
   7  11   4       28.42       38.23     19.73 o 
  -4  -9   5       20.90       24.01     19.11 o 
  -3  -9   5       71.35       63.61     12.98 o 
  -2  -9   5       20.55       19.93     11.00 o 
  -1  -9   5      437.66      368.41     28.30 o 
   0  -9   5       31.41       24.37     11.05 o 
   1  -9   5       27.97       32.84     12.13 o 
   2  -9   5       52.64       60.31     13.32 o 
   3  -9   5       18.95       37.65     12.49 o 
  -5  -8   5       35.80       37.37     20.34 o 
  -4  -8   5        0.04      -13.84     18.26 o 
  -3  -8   5        0.07        2.68      9.59 o 
  -2  -8   5       13.72        2.29     10.53 o 
  -1  -8   5       47.23       44.18     11.31 o 
   0  -8   5        8.48        8.70     10.43 o 
   1  -8   5       69.46       74.39     12.69 o 
   2  -8   5        7.41        6.76     11.04 o 
   3  -8   5       33.40       32.78     12.18 o 
   4  -8   5       16.81       23.19     11.09 o 
   5  -8   5       23.61       31.19     12.47 o 
  -6  -7   5        0.00       13.72     19.48 o 
  -5  -7   5       24.60       10.78     18.87 o 
  -4  -7   5       40.44       43.84      9.82 o 
  -3  -7   5       21.36        9.49      9.72 o 
  -2  -7   5       20.08       32.00     10.24 o 
  -1  -7   5       74.89       75.31     11.37 o 
   0  -7   5       73.88       71.33      8.71 o 
   1  -7   5       31.15       25.34      7.58 o 
   2  -7   5       45.07       42.48     11.25 o 
   3  -7   5       45.17       57.65     11.70 o 
   4  -7   5       57.09       54.36     12.50 o 
   5  -7   5       38.34       25.84     12.11 o 
   6  -7   5        1.96        3.15     11.13 o 
  -7  -6   5        4.49       13.60     20.71 o 
  -6  -6   5      140.77      143.47     24.99 o 
  -5  -6   5      295.93      373.56     29.40 o 
  -4  -6   5        3.65        1.37      7.53 o 
  -3  -6   5        3.03       -0.73      8.14 o 
  -2  -6   5       26.37       29.33      6.56 o 
  -1  -6   5      282.28      289.41     15.23 o 
   0  -6   5        0.61        3.24      7.68 o 
   1  -6   5      194.45      183.72     10.21 o 
   2  -6   5       37.18       43.06      6.51 o 
   3  -6   5       31.29       29.58     10.57 o 
   4  -6   5        2.08       -1.78     10.21 o 
   5  -6   5      113.80      111.46     13.58 o 
   6  -6   5      143.36      147.03     14.65 o 
   7  -6   5       13.52        9.39     11.24 o 
  -7  -5   5        2.63        6.00     19.85 o 
  -6  -5   5       34.84       39.57     20.58 o 
  -5  -5   5       60.59       70.69     21.07 o 
  -4  -5   5      226.29      243.32     15.31 o 
  -3  -5   5      371.43      393.79     11.16 o 
  -2  -5   5        2.23        1.13      6.18 o 
  -1  -5   5       69.11       63.19      7.75 o 
   0  -5   5      110.86      107.59      9.15 o 
   1  -5   5       41.77       46.65      7.79 o 
   2  -5   5       42.41       48.51      6.82 o 
   3  -5   5       70.55       65.00      9.14 o 
   4  -5   5       59.16       57.00     11.13 o 
   5  -5   5       37.93       39.59     10.61 o 
   6  -5   5       11.53       22.06     10.67 o 
   7  -5   5       20.24       22.53     10.64 o 
   8  -5   5       11.80        7.47     10.59 o 
  -7  -4   5       25.58       24.26     19.97 o 
  -6  -4   5       45.05       43.37     20.22 o 
  -5  -4   5      232.05      277.87     25.97 o 
  -4  -4   5      426.36      480.85     13.58 o 
  -3  -4   5       58.46       54.33      8.89 o 
  -2  -4   5        0.23       -3.41      5.89 o 
  -1  -4   5      665.90      676.54     14.23 o 
   0  -4   5      372.26      413.82     11.59 o 
   1  -4   5       63.41       38.04      8.92 o 
   2  -4   5      224.67      218.16     10.38 o 
   3  -4   5       71.26       71.34      5.40 o 
   4  -4   5       30.24       24.54      4.21 o 
   5  -4   5       93.86       82.51     11.99 o 
   6  -4   5      108.55      103.34     12.37 o 
   7  -4   5        1.37        7.53      9.57 o 
   8  -4   5        0.30        3.28      7.48 o 
   9  -4   5        0.89       -3.76      8.32 o 
  -7  -3   5        5.45        1.96     19.24 o 
  -6  -3   5        4.09       15.44     17.77 o 
  -5  -3   5       59.43       87.11     20.58 o 
  -4  -3   5        0.34       -1.74      5.39 o 
  -3  -3   5      266.46      274.40     11.23 o 
  -2  -3   5       32.12       27.54      5.89 o 
  -1  -3   5      106.23      115.25      7.39 o 
   0  -3   5       21.28       29.06      6.40 o 
   1  -3   5      796.77      834.55     13.12 o 
   2  -3   5      301.86      297.91     12.55 o 
   3  -3   5        0.01       -0.45      4.46 o 
   4  -3   5      136.42      132.00      5.71 o 
   5  -3   5      177.33      167.47     11.78 o 
   6  -3   5       47.86       44.69      6.47 o 
   7  -3   5       20.13       24.91      7.49 o 
   8  -3   5       98.49      103.26      9.99 o 
   9  -3   5       10.39       13.97      7.92 o 
  10  -3   5        1.45        3.24     11.18 o 
  -7  -2   5       31.60       36.27     18.75 o 
  -6  -2   5        4.60       -1.10     18.26 o 
  -5  -2   5        4.62        0.12     16.91 o 
  -4  -2   5      273.81      294.17     25.12 o 
  -3  -2   5      134.19      126.23      6.46 o 
  -2  -2   5       30.93       32.51      6.91 o 
  -1  -2   5        5.64        3.12      5.40 o 
   0  -2   5      213.26      227.44      8.28 o 
   1  -2   5       51.20       53.38      5.16 o 
   2  -2   5      136.81      146.70      6.97 o 
   3  -2   5      166.35      156.83      7.00 o 
   4  -2   5       30.47       25.33      4.24 o 
   5  -2   5      163.98      168.20      5.99 o 
   6  -2   5        0.38       -0.91      4.93 o 
   7  -2   5       19.30       14.04      5.97 o 
   8  -2   5       88.29       88.69      9.30 o 
   9  -2   5        8.70        8.81      7.48 o 
  10  -2   5       77.36       88.85     13.77 o 
  -7  -1   5        2.16        3.92     16.91 o 
  -6  -1   5       35.60       45.45     17.40 o 
  -5  -1   5      116.02      136.98     20.22 o 
  -4  -1   5       63.93       54.03     19.36 o 
  -3  -1   5      353.65      340.94     53.85 o 
  -2  -1   5      239.29      202.88     16.60 o 
  -1  -1   5       16.18       12.19      4.32 o 
   0  -1   5      864.48      926.27     17.21 o 
   1  -1   5      604.78      576.23      7.47 o 
   2  -1   5     2607.39     2683.02     29.62 o 
   3  -1   5        0.55        0.63      3.22 o 
   4  -1   5      147.33      145.85      5.65 o 
   5  -1   5      304.92      300.07      8.42 o 
   6  -1   5       98.53       97.08      8.41 o 
   7  -1   5       21.43       20.68      6.23 o 
   8  -1   5       31.67       31.79      6.29 o 
   9  -1   5        3.17        3.98      6.99 o 
  10  -1   5        4.54        9.52     10.99 o 
  11  -1   5        6.26        8.43     11.39 o 
  -7   0   5      234.18      276.77     26.34 o 
  -6   0   5        1.53        2.94     15.31 o 
  -5   0   5       25.31       20.58     15.80 o 
  -4   0   5       46.70       43.74     17.40 o 
  -3   0   5      284.09      244.48     22.97 o 
  -2   0   5       36.13       30.00      5.96 o 
  -1   0   5       19.52       15.93     12.86 o 
   0   0   5       67.04       65.66      4.83 o 
   1   0   5       16.48       17.69      3.53 o 
   2   0   5        0.93       -0.87      2.86 o 
   3   0   5      138.47      145.49      4.77 o 
   4   0   5      140.83      127.80      6.59 o 
   5   0   5        5.63       10.03      5.25 o 
   6   0   5       46.80       47.64      5.95 o 
   7   0   5       97.41      105.04      7.31 o 
   8   0   5      112.27       96.93      7.49 o 
   9   0   5       10.77       11.48      5.91 o 
  10   0   5        8.75       14.73     10.87 o 
  11   0   5       15.14       16.35     11.56 o 
  -7   1   5       50.62       41.14     11.03 o 
  -6   1   5        0.46        0.67      7.22 o 
  -5   1   5       97.55       90.13     12.93 o 
  -4   1   5      266.30      259.98     21.32 o 
  -3   1   5       44.25       40.17      6.56 o 
  -2   1   5      489.19      460.67     22.05 o 
  -1   1   5      595.11      681.45     23.52 o 
   0   1   5      320.63      242.53     46.50 o 
   1   1   5       26.50       41.13      8.18 o 
   2   1   5     1519.46     1724.86     20.11 o 
   3   1   5       13.06        7.89      4.06 o 
   4   1   5        5.51        9.30      4.39 o 
   5   1   5        0.04       -1.91      5.02 o 
   6   1   5       40.55       37.05      5.64 o 
   7   1   5       38.98       41.33      6.25 o 
   8   1   5       58.72       55.57      6.90 o 
   9   1   5        7.63        8.65      5.78 o 
  10   1   5      114.29      119.53     17.63 o 
  11   1   5       10.00        7.16     10.95 o 
  -7   2   5        0.45        0.67      7.90 o 
  -6   2   5        7.19        7.26      8.02 o 
  -5   2   5       87.43       78.65     10.30 o 
  -4   2   5      177.63      170.23     11.51 o 
  -3   2   5      558.76      545.88     30.51 o 
  -2   2   5     1064.99      986.49     99.42 o 
  -1   2   5        1.40        2.24      4.56 o 
   0   2   5        3.88        0.32      2.51 o 
   1   2   5      573.80      633.79     20.95 o 
   2   2   5      968.39      976.28     27.63 o 
   3   2   5       30.08       34.85      4.38 o 
   4   2   5     1042.90     1099.99     21.56 o 
   5   2   5      125.21      114.95      8.77 o 
   6   2   5      184.99      210.16     12.34 o 
   7   2   5       78.53       70.08     15.19 o 
   8   2   5      219.05      244.44     14.76 o 
   9   2   5       35.46       30.56      8.46 o 
  10   2   5        7.73        3.01      8.71 o 
  11   2   5        4.96        5.19      8.63 o 
  -6   3   5        1.11       -4.26      7.85 o 
  -5   3   5        9.65        9.95      7.56 o 
  -4   3   5       12.70       12.60      7.81 o 
  -3   3   5      114.33      103.91      9.65 o 
  -2   3   5       17.18       13.08      6.93 o 
  -1   3   5      482.72      445.65     12.74 o 
   0   3   5      273.41      182.45     51.46 o 
   1   3   5        0.04       -0.25     10.78 o 
   2   3   5        5.04        1.35     11.03 o 
   3   3   5       90.23       77.82      9.09 o 
   4   3   5      334.72      334.77     11.99 o 
   5   3   5      123.31      135.64     14.33 o 
   6   3   5      431.84      460.16     16.73 o 
   7   3   5      101.98      107.71      8.73 o 
   8   3   5       29.70       33.22      8.05 o 
   9   3   5        2.32        3.58      7.02 o 
  10   3   5        0.01       -2.05      7.17 o 
  11   3   5       10.02        4.68      9.00 o 
  -6   4   5      107.67      107.86     11.96 o 
  -5   4   5       76.50       96.13      9.79 o 
  -4   4   5       45.47       27.79      8.74 o 
  -3   4   5       18.35       13.16      7.68 o 
  -2   4   5      797.99      767.17     43.19 o 
  -1   4   5       60.65       58.10      7.31 o 
   0   4   5       16.14       17.48      5.35 o 
   1   4   5       80.06       74.67      3.80 o 
   2   4   5      814.43      778.72     46.74 o 
   3   4   5      325.29      309.76     41.35 o 
   4   4   5       74.04       84.78     13.35 o 
   5   4   5      333.10      366.01     15.93 o 
   6   4   5       11.76        5.71      6.34 o 
   7   4   5       20.38       18.17      7.14 o 
   8   4   5       99.06       95.79      8.87 o 
   9   4   5      158.81      154.41      9.69 o 
  10   4   5        0.00       -1.22      7.06 o 
  11   4   5        1.06        0.82     11.69 o 
  -5   5   5       45.42       38.70     11.47 o 
  -4   5   5      127.74      127.16     10.18 o 
  -3   5   5        0.15        3.24      7.33 o 
  -2   5   5        2.93        2.29      7.30 o 
  -1   5   5       54.44       48.10      7.64 o 
   0   5   5      116.88      114.02      6.23 o 
   1   5   5       20.54       22.79      4.30 o 
   2   5   5      125.60      136.40      7.85 o 
   3   5   5      100.41      102.79      7.60 o 
   4   5   5      507.17      465.94     90.23 o 
   5   5   5       15.48       13.60     13.35 o 
   6   5   5       66.89       65.30     15.80 o 
   7   5   5       36.08       34.39      7.51 o 
   8   5   5        5.88        2.87      6.87 o 
   9   5   5       19.37       21.16      6.99 o 
  10   5   5        5.20       -2.78     10.70 o 
  11   5   5       25.51       40.08     12.17 o 
  -5   6   5      129.97      121.04     47.35 o 
  -4   6   5        7.44        9.74      7.90 o 
  -3   6   5       31.01       26.85      7.74 o 
  -2   6   5       29.46       23.86      8.39 o 
  -1   6   5      401.21      409.85     13.71 o 
   0   6   5       92.67       98.46      8.73 o 
   1   6   5       38.39       36.04      7.18 o 
   2   6   5      101.08      108.31     15.19 o 
   3   6   5      287.23      290.12     19.11 o 
   4   6   5        0.85        0.61     13.11 o 
   5   6   5       38.12       51.21     15.19 o 
   6   6   5      164.19      178.63     18.99 o 
   7   6   5       15.06        8.94      9.59 o 
   8   6   5       91.50       67.63     11.69 o 
   9   6   5        2.10        0.82     10.17 o 
  10   6   5        5.77        6.64     10.83 o 
  11   6   5       13.92        7.38     11.84 o 
  -4   7   5       10.23       19.97     19.97 o 
  -3   7   5       13.11       16.68      9.75 o 
  -2   7   5      336.67      347.44     14.37 o 
  -1   7   5       87.64       97.72      9.59 o 
   0   7   5      412.23      382.62     13.83 o 
   1   7   5      317.36      317.24     12.54 o 
   2   7   5       78.48       73.51     14.82 o 
   3   7   5        4.22        6.13     13.48 o 
   4   7   5      456.21      451.85     24.14 o 
   5   7   5      251.28      254.23     21.20 o 
   6   7   5        0.52       -1.56     11.00 o 
   7   7   5       36.43       42.64     18.87 o 
   8   7   5      151.66      150.05     14.27 o 
   9   7   5       65.69       56.04     12.99 o 
  10   7   5       26.87       22.61     11.20 o 
  11   7   5       53.62       56.12     13.55 o 
  -3   8   5       11.17       -1.57     13.68 o 
  -2   8   5        9.70       -2.94     21.44 o 
  -1   8   5      148.19      142.80     11.35 o 
   0   8   5      305.33      306.94     13.55 o 
   1   8   5        3.66        3.45      7.24 o 
   2   8   5       72.87       69.22     14.46 o 
   3   8   5       66.20       54.28     14.21 o 
   4   8   5       41.62       37.49     13.72 o 
   5   8   5        1.73        2.21     13.60 o 
   6   8   5        3.52       -2.70     16.54 o 
   7   8   5       11.27       26.71     18.26 o 
   8   8   5        4.41       -1.55      9.77 o 
   9   8   5        0.69       -0.71     10.56 o 
  10   8   5       33.63       37.69     12.46 o 
  -2   9   5       74.12       92.01     25.12 o 
  -1   9   5      130.99      105.98     25.24 o 
   0   9   5       12.33       10.27      7.47 o 
   1   9   5      133.91      142.32     11.20 o 
   2   9   5       25.81       31.24     12.50 o 
   3   9   5      117.72      120.07     16.17 o 
   4   9   5        0.36        0.74     13.35 o 
   5   9   5      309.73      350.87     17.74 o 
   6   9   5       88.76      115.17     21.32 o 
   7   9   5        4.63        7.47     19.36 o 
   8   9   5       41.84       40.43     20.46 o 
   9   9   5        8.57       -4.53     19.36 o 
  10   9   5        0.01        7.60     19.97 o 
   0  10   5       87.58       99.36     24.99 o 
   1  10   5        4.92       15.08     10.24 o 
   2  10   5       14.84        9.29     10.48 o 
   3  10   5       49.23       40.68     14.09 o 
   4  10   5       74.72       77.57     12.62 o 
   5  10   5      127.07      163.68     23.03 o 
   6  10   5        5.86        6.25     18.26 o 
   7  10   5      188.44      244.55     26.46 o 
   8  10   5        8.09       10.29     19.24 o 
   9  10   5       50.17       59.18     22.91 o 
   2  11   5       71.05       48.76     22.67 o 
   3  11   5       46.48       36.64     12.95 o 
   4  11   5        0.55        1.07     12.19 o 
   5  11   5       33.61       35.65     13.34 o 
   6  11   5       30.40       24.26     18.87 o 
   7  11   5        7.65       12.13     19.85 o 
  -2  -9   6        0.29       -8.44     10.04 o 
  -1  -9   6       35.15       34.43     15.56 o 
   0  -9   6       44.44       50.60     17.03 o 
   1  -9   6       14.49       15.57     11.46 o 
   2  -9   6        9.97       17.48     12.15 o 
  -4  -8   6        0.01        6.86     17.77 o 
  -3  -8   6        5.86       10.44      9.39 o 
  -2  -8   6       12.14       16.19     10.45 o 
  -1  -8   6        0.05        5.09     10.30 o 
   0  -8   6      100.97       91.03     17.77 o 
   1  -8   6       42.57       30.69     11.22 o 
   2  -8   6        1.16       10.99     10.25 o 
   3  -8   6       39.14       32.47     12.34 o 
   4  -8   6       71.83       81.86     13.59 o 
  -5  -7   6       36.38       29.53     21.32 o 
  -4  -7   6       92.72       92.01     22.54 o 
  -3  -7   6       75.60       67.66     11.13 o 
  -2  -7   6        2.65        2.49      9.18 o 
  -1  -7   6        8.07       11.53      9.54 o 
   0  -7   6       70.60       76.66     11.52 o 
   1  -7   6        0.00       -4.63      9.91 o 
   2  -7   6       22.93       23.82     10.78 o 
   3  -7   6       30.19       41.40     11.47 o 
   4  -7   6        6.58       10.78     11.17 o 
   5  -7   6      171.34      151.14     15.55 o 
   6  -7   6       33.76       35.60     12.13 o 
  -5  -6   6        4.53        3.43     19.73 o 
  -4  -6   6       64.03       57.71     20.09 o 
  -3  -6   6       13.12        6.73      8.35 o 
  -2  -6   6        0.18       -3.25      8.58 o 
  -1  -6   6       32.55       32.94      7.51 o 
   0  -6   6        0.49       -3.10      8.72 o 
   1  -6   6       76.64       66.78      8.32 o 
   2  -6   6       35.36       29.50      9.64 o 
   3  -6   6        4.71        2.02      9.66 o 
   4  -6   6       16.33       18.98      9.96 o 
   5  -6   6      150.63      161.43     14.42 o 
   6  -6   6      154.27      176.26     15.15 o 
   7  -6   6       14.38       18.28     10.89 o 
  -6  -5   6       15.93       20.71     20.09 o 
  -5  -5   6       22.55       13.84     19.36 o 
  -4  -5   6       96.71       95.32     22.54 o 
  -3  -5   6       48.08       49.55      9.24 o 
  -2  -5   6       57.50       55.43      7.20 o 
  -1  -5   6       26.22       30.98      7.01 o 
   0  -5   6        0.58       -0.27      7.14 o 
   1  -5   6        1.32        2.87      6.72 o 
   2  -5   6       45.39       47.65      7.27 o 
   3  -5   6        0.05       -3.07      5.67 o 
   4  -5   6        1.58       -1.08      9.61 o 
   5  -5   6        0.05       -5.31      9.57 o 
   6  -5   6       49.83       56.97     11.60 o 
   7  -5   6        3.39        2.83     10.45 o 
   8  -5   6        5.08        3.03     10.57 o 
  -6  -4   6       28.65       34.80     19.24 o 
  -5  -4   6        8.04       -7.96     18.75 o 
  -4  -4   6      407.06      517.76     31.00 o 
  -3  -4   6       25.74       30.35      7.93 o 
  -2  -4   6      294.87      306.42     10.46 o 
  -1  -4   6        0.08        0.23      6.68 o 
   0  -4   6       64.52       55.97      7.98 o 
   1  -4   6       55.87       56.10      7.47 o 
   2  -4   6       13.26       16.20      6.59 o 
   3  -4   6       13.56       12.43      6.21 o 
   4  -4   6        3.35        7.21      5.41 o 
   5  -4   6      175.74      193.90     13.48 o 
   6  -4   6       70.50       70.37     11.64 o 
   7  -4   6        1.45        1.52      9.73 o 
   8  -4   6        3.29        7.32      9.89 o 
   9  -4   6        2.80        9.14      9.86 o 
  -6  -3   6       79.70      114.06     21.44 o 
  -5  -3   6        1.55        6.86     17.89 o 
  -4  -3   6        1.59       11.15     16.29 o 
  -3  -3   6       70.85       67.29      8.12 o 
  -2  -3   6      305.32      305.91     13.12 o 
  -1  -3   6        3.67        5.23      6.29 o 
   0  -3   6       87.99       80.25      7.92 o 
   1  -3   6      403.64      407.41      9.72 o 
   2  -3   6       11.77        8.91      6.18 o 
   3  -3   6      385.69      384.16     10.52 o 
   4  -3   6       29.35       31.35      6.25 o 
   5  -3   6        5.55       10.30      5.60 o 
   6  -3   6        3.86       -0.78      9.40 o 
   7  -3   6      133.39      133.06     12.65 o 
   8  -3   6       30.80       27.22     10.27 o 
   9  -3   6        8.02       12.33      8.38 o 
  -7  -2   6       52.00       62.85     20.71 o 
  -6  -2   6        0.04       -6.98     16.91 o 
  -5  -2   6        2.37       -1.10     16.91 o 
  -4  -2   6        6.00        5.15     17.40 o 
  -3  -2   6      121.93      113.21     20.83 o 
  -2  -2   6        6.18       15.03      7.32 o 
  -1  -2   6        4.17        3.37      6.19 o 
   0  -2   6       23.53       15.73      6.33 o 
   1  -2   6        0.00       -0.45      4.89 o 
   2  -2   6      526.89      530.06     10.05 o 
   3  -2   6      166.35      163.26      7.90 o 
   4  -2   6        0.07        2.43      5.57 o 
   5  -2   6      377.18      365.20     10.28 o 
   6  -2   6      406.44      410.06     11.02 o 
   7  -2   6        0.14       -3.11      9.14 o 
   8  -2   6       48.29       49.87      8.42 o 
   9  -2   6       15.54       15.73      8.14 o 
  10  -2   6        0.93       -3.33      7.67 o 
  -7  -1   6        5.18       24.26     17.64 o 
  -6  -1   6       18.94       26.95     18.50 o 
  -5  -1   6       11.04       16.91     17.28 o 
  -4  -1   6        8.75        5.76     15.56 o 
  -3  -1   6      154.69      163.56     20.83 o 
  -2  -1   6      176.48      170.79     20.22 o 
  -1  -1   6      241.53      219.63      7.87 o 
   0  -1   6       11.56        8.47      4.26 o 
   1  -1   6       54.81       52.77      5.06 o 
   2  -1   6      454.65      460.94      8.35 o 
   3  -1   6      124.74      121.19      6.26 o 
   4  -1   6       41.92       46.49      6.12 o 
   5  -1   6       49.51       54.57      6.60 o 
   6  -1   6      113.03      114.80      8.04 o 
   7  -1   6       16.30       15.21      8.92 o 
   8  -1   6      120.58      118.51      7.97 o 
   9  -1   6       16.53       21.86      7.61 o 
  10  -1   6        0.12        2.59      7.50 o 
  -6   0   6        2.57       -0.37     15.80 o 
  -5   0   6        3.13        4.53     15.07 o 
  -4   0   6       16.46       -0.98     15.31 o 
  -2   0   6       41.61       27.20     15.80 o 
  -1   0   6        8.69       10.17      5.23 o 
   0   0   6        1.50        0.15      3.78 o 
   1   0   6       32.86       25.44      3.95 o 
   2   0   6      222.40      206.95      5.03 o 
   3   0   6      328.77      322.00      9.03 o 
   4   0   6        2.74        4.95      4.70 o 
   5   0   6        0.13       -0.32      5.75 o 
   6   0   6      118.27      115.03      7.87 o 
   7   0   6      184.68      179.79     11.71 o 
   8   0   6       53.25       55.86      7.10 o 
   9   0   6        8.18        9.11      6.07 o 
  10   0   6       23.40       18.57      7.32 o 
  11   0   6        0.03        5.71     11.30 o 
  -6   1   6       47.41       43.00     17.28 o 
  -5   1   6        2.85        9.24      7.94 o 
  -4   1   6       10.74       12.41      7.40 o 
  -3   1   6      130.62      129.99     18.50 o 
  -2   1   6        0.43       -1.35     15.19 o 
  -1   1   6      626.55      671.16     26.22 o 
   0   1   6        1.71        3.61      2.87 o 
   1   1   6      129.47      127.83     10.57 o 
   2   1   6        5.74       19.35      6.24 o 
   3   1   6        2.42        0.84      3.78 o 
   4   1   6       15.04        9.10      4.53 o 
   5   1   6        0.16        0.98      4.90 o 
   6   1   6      130.27      117.04      9.81 o 
   7   1   6        5.72        6.20      6.01 o 
   8   1   6      283.71      271.77     10.08 o 
   9   1   6       44.73       44.27      6.97 o 
  10   1   6       19.21       15.91      7.59 o 
  11   1   6       17.77        9.94     11.64 o 
  -6   2   6      200.68      195.54     23.16 o 
  -5   2   6      134.08      138.81     19.60 o 
  -4   2   6       57.04       54.48      9.24 o 
  -3   2   6       59.77       61.17      8.65 o 
  -2   2   6      130.27      122.47     15.13 o 
  -1   2   6       26.92       30.82      5.36 o 
   0   2   6      161.69      164.42     17.03 o 
   1   2   6       50.17       43.98     13.48 o 
   2   2   6        8.82       13.41      8.53 o 
   3   2   6      130.18      142.71     10.22 o 
   4   2   6       92.50       79.73      6.01 o 
   5   2   6        2.72        1.38      5.77 o 
   6   2   6        3.08        3.68      6.40 o 
   7   2   6       37.47       29.40      6.50 o 
   8   2   6      144.33      126.64      8.57 o 
   9   2   6      112.42      110.44     10.36 o 
  10   2   6       26.84       28.79      9.07 o 
  11   2   6       41.83       29.62      9.53 o 
  -6   3   6        3.53       -1.87     10.86 o 
  -5   3   6        1.31        0.86     13.84 o 
  -4   3   6      130.61      137.47     18.38 o 
  -3   3   6       68.28       47.67      8.88 o 
  -2   3   6       36.14       37.18      7.51 o 
  -1   3   6      448.75      389.47     57.15 o 
   0   3   6       91.29       33.26     21.93 o 
   1   3   6      218.70      211.96     17.40 o 
   2   3   6       70.29       57.58     13.35 o 
   3   3   6       60.69       34.72      3.92 o 
   4   3   6        3.14        3.71      8.57 o 
   5   3   6      297.79      334.92     13.19 o 
   6   3   6       73.41       75.14     10.06 o 
   7   3   6        0.21        0.73      7.12 o 
   8   3   6      178.57      178.08     13.79 o 
   9   3   6       82.89       75.26      8.87 o 
  10   3   6       22.21       18.77      6.98 o 
  11   3   6        0.46       -0.19      6.91 o 
  -5   4   6       21.74       36.89     11.50 o 
  -4   4   6       47.53       47.90     14.70 o 
  -3   4   6      205.41      159.03     18.26 o 
  -2   4   6      164.97      170.20     11.09 o 
  -1   4   6      583.48      537.46     60.46 o 
   0   4   6      102.95       71.59      9.68 o 
   1   4   6       11.23        3.92     12.50 o 
   2   4   6       44.10       39.70     13.35 o 
   3   4   6       59.01       39.60     17.09 o 
   4   4   6      242.34      216.86     17.89 o 
   5   4   6      285.21      296.16     13.10 o 
   6   4   6       70.37       70.57     10.11 o 
   7   4   6      124.56      131.19     15.56 o 
   8   4   6      316.27      329.60     18.36 o 
   9   4   6       35.73       43.98      8.04 o 
  10   4   6       21.57       18.42      7.86 o 
  11   4   6       11.65       15.26     11.42 o 
  -5   5   6        5.55        4.60     11.47 o 
  -4   5   6       24.61       22.79     13.97 o 
  -3   5   6        2.07        5.51     12.37 o 
  -2   5   6       10.13        7.72     12.62 o 
  -1   5   6       32.37       26.53      6.75 o 
   0   5   6       24.47       27.08      6.14 o 
   1   5   6      264.93      229.88     14.15 o 
   2   5   6       38.73       27.79      5.02 o 
   3   5   6      121.81      104.69     11.21 o 
   4   5   6      447.14      376.66     55.81 o 
   5   5   6       25.21       24.87     14.21 o 
   6   5   6      171.09      160.13     18.87 o 
   7   5   6       24.54       29.58      9.10 o 
   8   5   6       21.27       27.91      7.47 o 
   9   5   6       12.75       14.56      7.38 o 
  10   5   6       97.29      119.05     14.17 o 
  11   5   6       26.92       40.98     12.62 o 
  -4   6   6       10.08       12.41     10.39 o 
  -3   6   6        0.02       -2.21     12.25 o 
  -2   6   6       90.27       81.23     15.19 o 
  -1   6   6       74.26       71.80     14.58 o 
   0   6   6      119.69      106.44      8.57 o 
   1   6   6      133.70      147.39      8.68 o 
   2   6   6       24.01       20.38      6.45 o 
   3   6   6        5.15        8.96      6.30 o 
   4   6   6      190.10      187.09     18.62 o 
   5   6   6      173.00      185.00     19.24 o 
   6   6   6        0.15        7.23     14.82 o 
   7   6   6        1.19        2.82     13.84 o 
   8   6   6       77.33       78.81     11.86 o 
   9   6   6       81.90       98.97     13.39 o 
  10   6   6        1.79       -0.17     11.00 o 
  11   6   6        4.94        7.04     11.80 o 
  -3   7   6       31.92       27.64     11.07 o 
  -2   7   6        0.25        3.43     12.13 o 
  -1   7   6        7.67        0.00     12.01 o 
   0   7   6       29.08       44.60     13.35 o 
   1   7   6      183.13      210.62     10.58 o 
   2   7   6       43.54       46.43     13.97 o 
   3   7   6       26.42       22.79     14.33 o 
   4   7   6       27.35       33.82     14.58 o 
   5   7   6       21.95       25.48     15.07 o 
   6   7   6        4.95        8.09     14.21 o 
   7   7   6        2.78        1.47     14.21 o 
   8   7   6       31.52       32.83     19.60 o 
   9   7   6       16.20       16.39     11.06 o 
  10   7   6       24.44       40.21     12.08 o 
  11   7   6       28.13       44.59     13.12 o 
  -2   8   6       28.79       30.09     11.44 o 
  -1   8   6       19.35       16.42     13.48 o 
   0   8   6       16.83       19.36     12.99 o 
   1   8   6       73.55       63.22     14.21 o 
   2   8   6       52.49       58.20     13.72 o 
   3   8   6       14.74        6.86     13.11 o 
   4   8   6       17.67       11.39     13.23 o 
   5   8   6      122.69      119.95     18.13 o 
   6   8   6       26.67       43.37     15.68 o 
   7   8   6       15.48       21.07     18.13 o 
   8   8   6        0.23        0.98     18.87 o 
   9   8   6      153.82      185.74     26.34 o 
  10   8   6       78.85       81.81     13.69 o 
  -1   9   6        2.60       10.54     21.69 o 
   0   9   6       92.53       67.39     14.95 o 
   1   9   6       10.01       -1.35     12.37 o 
   2   9   6      131.36      107.45     16.79 o 
   3   9   6        0.19       -0.86     12.74 o 
   4   9   6        0.02       -9.07     14.09 o 
   5   9   6       50.30       58.20     15.68 o 
   6   9   6       33.33       36.47     12.22 o 
   7   9   6       33.48       35.29     20.09 o 
   8   9   6       29.17       41.04     21.07 o 
   9   9   6        9.99       23.40     20.95 o 
  10   9   6        9.69       16.79     20.71 o 
   1  10   6       64.44       70.82     15.56 o 
   2  10   6        0.93        6.62     12.25 o 
   3  10   6        8.33        4.90     12.62 o 
   4  10   6       48.21       37.61     14.82 o 
   5  10   6        2.93       12.82     11.38 o 
   6  10   6      195.18      218.82     25.97 o 
   7  10   6       98.59      104.26     24.01 o 
   8  10   6        1.82       -6.62     20.58 o 
   3  11   6       21.24       14.82     14.09 o 
   4  11   6       29.41       34.50     14.95 o 
   5  11   6       45.22       82.82     20.71 o 
   6  11   6       13.08       19.97     19.11 o 
  -2  -8   7        3.79        0.69     10.16 o 
  -1  -8   7       34.49       31.64     10.93 o 
   0  -8   7      155.88      140.65     20.22 o 
   1  -8   7       91.98       90.55     12.98 o 
   2  -8   7       11.41       12.44     10.69 o 
   3  -8   7       84.36       80.89     13.94 o 
  -3  -7   7        5.10        2.57     17.64 o 
  -2  -7   7       12.67        8.96      9.31 o 
  -1  -7   7       33.64       33.75     10.45 o 
   0  -7   7       15.14       19.74      9.05 o 
   1  -7   7       25.88       20.93     10.30 o 
   2  -7   7      388.22      367.14     18.56 o 
   3  -7   7       11.31       12.87     10.52 o 
   4  -7   7       47.77       40.52     11.09 o 
   5  -7   7       35.76       38.61     11.58 o 
  -4  -6   7       16.58       16.05     18.62 o 
  -3  -6   7        0.52       -2.82     17.64 o 
  -2  -6   7       89.39       91.43     11.31 o 
  -1  -6   7       30.71       25.54      7.37 o 
   0  -6   7       84.33       71.54     13.60 o 
   1  -6   7       55.51       50.58      8.04 o 
   2  -6   7       75.48       87.05     15.62 o 
   3  -6   7        1.63        4.71     10.09 o 
   4  -6   7      106.77      116.04     13.25 o 
   5  -6   7       47.72       37.47     11.51 o 
   6  -6   7        2.11       -0.60     10.44 o 
   7  -6   7        0.21       -7.42     11.81 o 
  -5  -5   7       25.76       11.15     19.11 o 
  -4  -5   7        1.44       14.95     17.40 o 
  -3  -5   7        8.73       -0.61     17.52 o 
  -2  -5   7       26.37       17.97      8.79 o 
  -1  -5   7        0.98        5.04      6.58 o 
   0  -5   7      118.78      120.00     10.90 o 
   1  -5   7       60.73       54.31      6.75 o 
   2  -5   7      169.05      156.42      9.52 o 
   3  -5   7      409.17      436.99     17.48 o 
   4  -5   7        1.01        0.71      9.52 o 
   5  -5   7        0.85        1.34      9.31 o 
   6  -5   7      133.63      131.54     13.73 o 
   7  -5   7      334.85      312.67     18.27 o 
   8  -5   7        0.63       -1.81     11.62 o 
  -5  -4   7        0.04       -1.59     18.75 o 
  -4  -4   7      100.18      101.20     21.44 o 
  -3  -4   7       84.52       93.91      9.99 o 
  -2  -4   7       56.13       54.34      9.33 o 
  -1  -4   7      153.66      150.65      9.49 o 
   0  -4   7      164.40      156.31      9.45 o 
   1  -4   7       16.62       13.65      6.08 o 
   2  -4   7      147.70      159.90      9.30 o 
   3  -4   7      139.89      126.47      8.68 o 
   4  -4   7       79.73       70.80      7.30 o 
   5  -4   7      146.50      141.44     12.77 o 
   6  -4   7       56.21       55.02     11.19 o 
   7  -4   7        3.73       -3.10     10.26 o 
   8  -4   7       37.26       25.82     10.80 o 
   9  -4   7       54.88       54.52     12.31 o 
  -5  -3   7       10.44        8.82     17.40 o 
  -4  -3   7       90.80      128.40     22.05 o 
  -3  -3   7        0.70        5.44      6.94 o 
  -2  -3   7        1.31       -0.96      7.06 o 
  -1  -3   7       80.50       84.16      8.06 o 
   0  -3   7      262.18      264.95     10.82 o 
   1  -3   7       81.78       73.08      8.34 o 
   2  -3   7      134.50      121.77      7.55 o 
   3  -3   7       59.31       61.61      7.51 o 
   4  -3   7       32.77       32.59      6.73 o 
   5  -3   7       15.80       17.09      6.05 o 
   6  -3   7        6.36        9.76      8.87 o 
   7  -3   7       52.72       55.36     11.04 o 
   8  -3   7       40.21       36.18     10.62 o 
   9  -3   7        0.90       12.38     13.42 o 
  -6  -2   7        0.25       18.87     18.13 o 
  -5  -2   7       24.61       31.73     18.38 o 
  -4  -2   7       20.52       19.48     17.64 o 
  -3  -2   7       53.73       74.25     19.11 o 
  -2  -2   7       11.36        7.39      7.01 o 
  -1  -2   7       70.14       61.99      9.14 o 
   0  -2   7       56.86       55.36      7.72 o 
   1  -2   7       12.71       11.95      7.02 o 
   2  -2   7     1544.41     1554.81     16.70 o 
   3  -2   7      783.49      824.95     12.97 o 
   4  -2   7      511.50      504.98     12.16 o 
   5  -2   7      300.49      291.90     10.61 o 
   6  -2   7       10.65        6.65      5.95 o 
   7  -2   7       48.46       42.67     10.48 o 
   8  -2   7        2.48       -5.09      9.92 o 
   9  -2   7       88.98       80.05     12.00 o 
  10  -2   7        3.78       -7.76     10.48 o 
  -6  -1   7        0.00        5.15     17.15 o 
  -5  -1   7        5.39        5.88     16.91 o 
  -4  -1   7       27.41       47.66     17.40 o 
  -3  -1   7       16.62        8.21     15.19 o 
  -2  -1   7        7.71        4.17     15.19 o 
  -1  -1   7       97.05       86.72      9.54 o 
   0  -1   7       81.17       84.40      6.33 o 
   1  -1   7       92.68       89.53      6.10 o 
   2  -1   7       14.95       16.86      4.25 o 
   3  -1   7        5.52        1.17      5.51 o 
   4  -1   7      705.52      688.65     11.80 o 
   5  -1   7      268.49      252.21     10.07 o 
   6  -1   7      214.31      214.68      9.78 o 
   7  -1   7      169.99      170.56      9.18 o 
   8  -1   7       76.23       77.25     10.86 o 
   9  -1   7        6.11        0.31     11.88 o 
  10  -1   7        7.40        6.89      7.86 o 
  -6   0   7        4.73       12.62     16.17 o 
  -5   0   7       20.86       20.34     16.29 o 
  -4   0   7       14.63       23.28     16.05 o 
  -3   0   7        0.91       -1.59     14.82 o 
  -2   0   7        4.51       12.13     15.44 o 
  -1   0   7      129.39      138.94     20.22 o 
   0   0   7      240.85      207.30     25.42 o 
   1   0   7        0.12       -0.52      3.89 o 
   2   0   7      277.92      269.51      7.16 o 
   3   0   7      976.35     1008.52     13.56 o 
   4   0   7      150.49      145.99      8.33 o 
   5   0   7       42.43       41.06      6.16 o 
   6   0   7      130.17      110.31      8.20 o 
   7   0   7      315.59      319.14     11.11 o 
   8   0   7       30.75       19.37      8.85 o 
   9   0   7      106.13      104.85      8.41 o 
  10   0   7       75.47       77.08      9.97 o 
  11   0   7        1.95        6.79     11.16 o 
  -5   1   7        0.00       -0.86     15.07 o 
  -4   1   7        5.40        6.98     15.19 o 
  -3   1   7       53.53       49.37     16.54 o 
  -2   1   7        3.65        5.76     15.07 o 
  -1   1   7        0.01        4.17     15.68 o 
   0   1   7       39.68       16.66     18.19 o 
   1   1   7      165.36      178.26     17.77 o 
   2   1   7        1.46        8.39      9.44 o 
   3   1   7        5.85        4.19      3.65 o 
   4   1   7       67.16       60.01      5.68 o 
   5   1   7      633.71      633.93     18.96 o 
   6   1   7        6.25        2.08      5.74 o 
   7   1   7        1.37        2.05      5.85 o 
   8   1   7      104.73      105.68      8.55 o 
   9   1   7      427.86      391.31     27.02 o 
  10   1   7        0.94        0.58      6.34 o 
  11   1   7       83.40       78.52     13.89 o 
  -5   2   7        3.02       10.78     15.19 o 
  -4   2   7      183.36      214.41     23.03 o 
  -3   2   7       13.19        5.15     14.46 o 
  -2   2   7      530.04      592.62     27.81 o 
  -1   2   7       23.72       17.53      4.72 o 
   0   2   7       11.39       17.52     14.70 o 
   1   2   7       18.55       23.28     14.21 o 
   2   2   7      227.95      251.53     19.24 o 
   3   2   7        3.65        7.19      9.38 o 
   4   2   7       90.89       71.50      5.98 o 
   5   2   7      142.93      146.85      8.10 o 
   6   2   7        1.72        3.67      6.44 o 
   7   2   7      136.55      133.88      9.89 o 
   8   2   7       58.77       57.95      8.05 o 
   9   2   7        1.43       10.24      6.62 o 
  10   2   7        2.37        1.23      6.86 o 
  11   2   7       21.66       24.48      7.53 o 
  -5   3   7       14.58        7.35     15.68 o 
  -4   3   7       58.48       59.30     17.28 o 
  -3   3   7       17.08       23.52     14.70 o 
  -2   3   7      345.18      385.81     24.01 o 
  -1   3   7        0.04        2.33     13.84 o 
   0   3   7      129.79      127.66     17.89 o 
   1   3   7        1.04        1.59     13.60 o 
   2   3   7        1.91        3.06     13.11 o 
   3   3   7      220.16      202.16     18.13 o 
   4   3   7       54.25       33.43      8.23 o 
   5   3   7      835.06      901.23     20.01 o 
   6   3   7      336.38      318.70     11.31 o 
   7   3   7       41.60       31.89      7.66 o 
   8   3   7        4.22        7.07      6.67 o 
   9   3   7      164.29      156.58      9.31 o 
  10   3   7      147.62      133.57     15.08 o 
  11   3   7        6.06        3.64      6.81 o 
  -4   4   7        0.06        0.00     14.33 o 
  -3   4   7       15.19       20.09     14.09 o 
  -2   4   7       67.36       60.77     15.44 o 
  -1   4   7        6.81        9.07     13.48 o 
   0   4   7       52.80       62.61     15.80 o 
   1   4   7      550.97      513.11     25.12 o 
   2   4   7       46.54       43.86     15.56 o 
   3   4   7      388.72      399.66     22.42 o 
   4   4   7      280.36      192.07     68.43 o 
   5   4   7      287.43      284.56     14.64 o 
   6   4   7       42.89       47.83     10.39 o 
   7   4   7      238.19      244.60     21.26 o 
   8   4   7       20.02       26.65      9.27 o 
   9   4   7        1.61       -3.07      7.81 o 
  10   4   7        0.11       -0.57      7.91 o 
  11   4   7        3.27        0.76      8.84 o 
  -4   5   7        1.41        3.55     13.48 o 
  -3   5   7       15.91       16.17     13.84 o 
  -2   5   7        0.03        0.00     13.35 o 
  -1   5   7        4.25       12.62     13.23 o 
   0   5   7       52.04       54.03     14.95 o 
   1   5   7      228.18      230.95     19.73 o 
   2   5   7      177.70      206.08     19.73 o 
   3   5   7      833.76      407.39    271.56 o 
   4   5   7        0.11        1.20      4.86 o 
   5   5   7      387.28      294.51     77.55 o 
   6   5   7      408.37      456.38     24.63 o 
   7   5   7        0.04        3.14      9.25 o 
   8   5   7       29.20       18.65      8.85 o 
   9   5   7       19.75       13.85      9.09 o 
  10   5   7       77.02      100.45      9.72 o 
  11   5   7        3.95        1.55     11.92 o 
  -3   6   7        3.32        4.41     13.23 o 
  -2   6   7       26.76       34.06     13.60 o 
  -1   6   7       92.00       88.46     16.54 o 
   0   6   7       84.60       91.15     15.68 o 
   1   6   7       50.04       54.15     14.82 o 
   2   6   7       10.10        2.57     13.60 o 
   3   6   7        1.51       -3.19     13.72 o 
   4   6   7        5.72        9.56     13.84 o 
   5   6   7      607.71      653.02     28.30 o 
   6   6   7      251.21      276.77     21.81 o 
   7   6   7       85.71       75.72     16.66 o 
   8   6   7       61.92       62.12     16.54 o 
   9   6   7       98.27      110.39     22.42 o 
  10   6   7       60.26       66.06     13.39 o 
  11   6   7       54.73       69.42     14.04 o 
  -2   7   7       51.55       37.98     15.19 o 
  -1   7   7      117.94      109.78     17.52 o 
   0   7   7       14.37       12.13     12.99 o 
   1   7   7       36.98       31.49     13.60 o 
   2   7   7       27.20       24.14     14.33 o 
   3   7   7       39.13       48.15     14.33 o 
   4   7   7      108.79      113.94     16.79 o 
   5   7   7        0.46        3.19     13.60 o 
   6   7   7       74.37       87.23     17.03 o 
   7   7   7      148.80      176.06     20.22 o 
   8   7   7      112.12      124.36     20.09 o 
   9   7   7        6.57       16.29     19.97 o 
  10   7   7       66.42      110.27     24.14 o 
  11   7   7       55.23       58.42     13.78 o 
  -1   8   7        1.71        4.78     12.99 o 
   0   8   7       71.61       47.41     15.56 o 
   1   8   7       25.45       42.15     13.48 o 
   2   8   7       25.11       28.91     13.72 o 
   3   8   7       11.17        6.86     12.62 o 
   4   8   7        6.98       -4.41     13.72 o 
   5   8   7       64.70       69.84     16.29 o 
   6   8   7      472.33      536.14     29.04 o 
   7   8   7       30.94       34.43     16.17 o 
   8   8   7       30.60       39.82     20.22 o 
   9   8   7       53.42       59.67     22.05 o 
  10   8   7       69.51       72.41     22.91 o 
   0   9   7       33.99       46.19     15.07 o 
   1   9   7        7.65        7.96     12.50 o 
   2   9   7        0.48        3.19     12.01 o 
   3   9   7       26.32       35.41     14.46 o 
   4   9   7       80.10       79.88     16.66 o 
   5   9   7        2.30        0.25     14.46 o 
   6   9   7        2.10       -3.80     14.58 o 
   7   9   7      189.16      230.38     17.75 o 
   8   9   7       80.89      100.22     22.54 o 
   9   9   7       35.20       43.00     21.32 o 
   2  10   7       31.04       38.35     14.58 o 
   3  10   7      114.54      118.11     18.26 o 
   4  10   7        1.47        0.98     13.97 o 
   5  10   7      123.00      120.19     19.11 o 
   6  10   7      100.97      101.45     19.11 o 
   7  10   7       16.66       -5.88     19.60 o 
   8  10   7       18.89       20.09     20.34 o 
  -1  -7   8       53.34       45.16     10.75 o 
   0  -7   8        2.73        1.35     12.25 o 
   1  -7   8       24.71       29.56      9.99 o 
   2  -7   8       33.15       24.10     11.52 o 
   3  -7   8      104.86       80.58     13.17 o 
   4  -7   8        4.43        3.29     10.35 o 
  -3  -6   8       55.44       63.59     21.69 o 
  -2  -6   8       42.11       44.97     10.99 o 
  -1  -6   8       15.06       22.40      8.96 o 
   0  -6   8      130.07      124.68     10.01 o 
   1  -6   8       14.20       18.62      7.56 o 
   2  -6   8       11.17        1.89      9.31 o 
   3  -6   8        0.31       -0.90      9.95 o 
   4  -6   8       68.75       75.84     14.46 o 
   5  -6   8        1.05       -2.85      9.96 o 
   6  -6   8       41.13       35.23     11.91 o 
  -4  -5   8        9.16       12.50     19.73 o 
  -3  -5   8        2.33       -4.29     17.15 o 
  -2  -5   8       10.80       15.10      9.00 o 
  -1  -5   8       37.31       47.36      7.96 o 
   0  -5   8       15.49       10.57      7.24 o 
   1  -5   8        8.60       14.44      7.00 o 
   2  -5   8        0.13        2.36      5.79 o 
   3  -5   8      134.26      114.54     12.29 o 
   4  -5   8      181.09      161.48     18.01 o 
   5  -5   8       44.65       43.88     10.74 o 
   6  -5   8       62.24       50.61     11.29 o 
   7  -5   8       32.28       25.09     10.83 o 
  -4  -4   8       97.05      106.47     23.28 o 
  -3  -4   8      119.04      142.24     22.79 o 
  -2  -4   8        0.24       -0.66      8.08 o 
  -1  -4   8        4.25        2.07      6.67 o 
   0  -4   8        0.52        3.45      6.79 o 
   1  -4   8       12.36       15.70      7.23 o 
   2  -4   8      132.13      113.76      7.99 o 
   3  -4   8      167.22      153.19      9.44 o 
   4  -4   8       48.64       53.85     10.18 o 
   5  -4   8       99.91       90.06     11.64 o 
   6  -4   8        0.01        7.83      9.52 o 
   7  -4   8        0.67        2.24      9.93 o 
   8  -4   8       28.86       23.83     11.63 o 
  -4  -3   8        0.75        3.92     17.40 o 
  -3  -3   8        0.36        0.74     17.40 o 
  -2  -3   8       44.47       43.27      8.72 o 
  -1  -3   8       12.63        9.96      6.80 o 
   0  -3   8        0.33       -2.47      6.91 o 
   1  -3   8        3.17       -2.03      7.31 o 
   2  -3   8        0.55       -0.76      5.64 o 
   3  -3   8       12.81       12.75      6.07 o 
   4  -3   8      372.63      382.98     17.16 o 
   5  -3   8      110.32      100.45      8.06 o 
   6  -3   8      215.44      194.05     13.73 o 
   7  -3   8       46.79       42.80     10.43 o 
   8  -3   8        0.47        5.54      9.80 o 
   9  -3   8        0.93       -0.42     10.88 o 
  -5  -2   8        3.47        7.90     13.48 o 
  -4  -2   8        4.41        6.62     16.17 o 
  -3  -2   8       41.06       50.85     17.77 o 
  -2  -2   8       19.80       12.86     15.56 o 
  -1  -2   8      117.97       99.24     10.13 o 
   0  -2   8       27.66       22.04      7.30 o 
   1  -2   8      127.85      132.21      9.61 o 
   2  -2   8       22.68       27.31      6.19 o 
   3  -2   8       24.62       24.00      6.20 o 
   4  -2   8       49.23       39.42      6.48 o 
   5  -2   8        2.32        3.45      6.14 o 
   6  -2   8        0.01        0.94      6.20 o 
   7  -2   8       69.62       72.62     10.68 o 
   8  -2   8       13.09       13.58      9.72 o 
   9  -2   8       73.96       60.93     11.71 o 
  -5  -1   8        4.09       -9.31     16.79 o 
  -4  -1   8        3.77        7.23     15.19 o 
  -3  -1   8      151.75      167.12     22.18 o 
  -2  -1   8        8.62        4.04     15.31 o 
  -1  -1   8       99.16      129.87     19.24 o 
   0  -1   8      180.92      195.64     12.04 o 
   1  -1   8      273.99      276.30     11.30 o 
   2  -1   8      100.01       97.43      9.91 o 
   3  -1   8      561.14      563.59     11.28 o 
   4  -1   8       85.21       80.21      6.94 o 
   5  -1   8       10.56        8.30      5.65 o 
   6  -1   8      205.07      192.40      9.43 o 
   7  -1   8        9.13        1.62      6.34 o 
   8  -1   8       44.94       35.09      9.92 o 
   9  -1   8       35.42       33.88     10.36 o 
  10  -1   8        1.54        2.87      9.83 o 
  -5   0   8        0.34        4.90     16.42 o 
  -4   0   8        0.03        1.35     15.44 o 
  -3   0   8        6.61        4.04     15.68 o 
  -2   0   8       41.67       44.60     16.91 o 
  -1   0   8      190.89      196.03     21.20 o 
   0   0   8      130.25      121.66     18.87 o 
   1   0   8       63.85       68.16      8.75 o 
   2   0   8       74.92       65.89      8.59 o 
   3   0   8        0.13        4.21      4.94 o 
   4   0   8      221.86      217.41      8.09 o 
   5   0   8       23.52       21.11      6.14 o 
   6   0   8      255.25      225.93      8.85 o 
   7   0   8       16.74       18.18      5.88 o 
   8   0   8      129.44      131.19      9.31 o 
   9   0   8       55.60       47.34     10.41 o 
  10   0   8       17.94       12.05      9.09 o 
  -4   1   8       10.80       11.88     15.07 o 
  -3   1   8       58.56       64.69     18.13 o 
  -2   1   8       28.16       34.55     16.42 o 
  -1   1   8       54.83       64.20     16.54 o 
   0   1   8       50.44       70.94     17.03 o 
   1   1   8       12.37       19.85     14.82 o 
   2   1   8        8.95        3.00     10.31 o 
   3   1   8        0.17        1.20      7.74 o 
   4   1   8       20.53       21.80      4.90 o 
   5   1   8      260.71      259.85      8.69 o 
   6   1   8      417.20      388.18     10.66 o 
   7   1   8       30.62       27.63      6.10 o 
   8   1   8       98.17       97.20      7.63 o 
   9   1   8      138.93      129.53     10.08 o 
  10   1   8        0.06       -0.74      6.64 o 
  11   1   8      125.20      113.24     13.11 o 
  -4   2   8        0.62       -4.29     15.80 o 
  -3   2   8        0.06        5.39     14.95 o 
  -2   2   8       57.97       83.07     18.38 o 
  -1   2   8       80.53      101.45     17.52 o 
   0   2   8       11.43        7.23     14.58 o 
   1   2   8       80.90       60.89     16.91 o 
   2   2   8        4.91       18.26     14.95 o 
   3   2   8       76.73       70.66     11.69 o 
   4   2   8       98.22       62.03     15.41 o 
   5   2   8      190.97      181.34      8.72 o 
   6   2   8       51.54       50.59      7.65 o 
   7   2   8      204.49      203.93     10.10 o 
   8   2   8        4.20        3.60      6.71 o 
   9   2   8       78.26       77.20     11.00 o 
  10   2   8       21.34       22.85      8.17 o 
  11   2   8        0.35        3.10      8.17 o 
  -4   3   8       15.64       16.17     15.31 o 
  -3   3   8       31.93       37.61     16.17 o 
  -2   3   8        0.70       -5.64     15.07 o 
  -1   3   8        4.36       -3.19     14.95 o 
   0   3   8        0.04       -0.61     14.82 o 
   1   3   8        1.84       -2.08     14.33 o 
   2   3   8       34.11       26.22     15.31 o 
   3   3   8       72.49       76.33     16.42 o 
   4   3   8        0.55        1.46     10.18 o 
   5   3   8       27.83       25.28      5.68 o 
   6   3   8      382.87      353.54     21.15 o 
   7   3   8       12.51        5.86      6.67 o 
   8   3   8       57.82       58.20      8.15 o 
   9   3   8        2.02       -2.96      7.21 o 
  10   3   8       41.83       38.87      8.25 o 
  11   3   8        1.09       -4.89      7.94 o 
  -3   4   8       69.92       69.96     17.89 o 
  -2   4   8       53.98       56.73     16.66 o 
  -1   4   8      371.38      463.86     26.83 o 
   0   4   8      364.09      392.43     25.12 o 
   1   4   8       27.55       27.93     14.82 o 
   2   4   8       14.85       24.26     14.21 o 
   3   4   8      208.32      206.57     20.22 o 
   4   4   8        7.36        5.88     14.33 o 
   5   4   8        1.44       -0.85      4.24 o 
   6   4   8       11.48        4.90      5.95 o 
   7   4   8       15.84       10.28      6.52 o 
   8   4   8        5.75        8.95      6.83 o 
   9   4   8        3.32        2.02      7.17 o 
  10   4   8       11.85        2.10      7.61 o 
  11   4   8        8.88       11.44      8.36 o 
  -3   5   8       21.15       28.06     15.68 o 
  -2   5   8        1.16        5.15     14.09 o 
  -1   5   8       31.51       40.80     15.44 o 
   0   5   8       50.11       40.68     14.95 o 
   1   5   8       90.78       94.46     16.91 o 
   2   5   8      365.17      350.89     23.77 o 
   3   5   8       20.06       24.26     15.31 o 
   4   5   8      354.28      364.98     23.65 o 
   5   5   8       33.48       43.25     15.07 o 
   6   5   8       60.22       55.75     15.19 o 
   7   5   8       74.45       76.92     11.64 o 
   8   5   8        6.94        1.59      9.36 o 
   9   5   8       18.73       11.71      9.59 o 
  10   5   8        5.20       10.07      9.72 o 
  11   5   8        1.58       -0.67     11.10 o 
  -2   6   8       17.75       10.78     14.21 o 
  -1   6   8        4.27        1.10     13.11 o 
   0   6   8       86.07      113.70     17.77 o 
   1   6   8       18.21       33.57     14.33 o 
   2   6   8      113.16      118.60     18.01 o 
   3   6   8       10.61        5.27     14.33 o 
   4   6   8       67.14       81.96     16.42 o 
   5   6   8       25.15       20.71     14.70 o 
   6   6   8      105.53      127.79     18.75 o 
   7   6   8        1.49       -4.41     14.95 o 
   8   6   8       38.12       45.94     16.05 o 
   9   6   8        0.10       -4.41     15.19 o 
  10   6   8        1.41       -2.79     10.26 o 
  11   6   8       11.51       22.30     21.44 o 
  -1   7   8       15.09       16.66     15.07 o 
   0   7   8       52.51       68.98     16.29 o 
   1   7   8       12.90       20.34     14.82 o 
   2   7   8       14.83       21.20     14.46 o 
   3   7   8       15.37       13.23     13.97 o 
   4   7   8      103.43      106.96     18.38 o 
   5   7   8        4.15       -0.12     14.95 o 
   6   7   8       41.95       35.53     16.05 o 
   7   7   8      353.50      402.35     26.59 o 
   8   7   8       77.18       83.68     17.77 o 
   9   7   8      268.42      330.68     29.65 o 
  10   7   8       74.68       89.07     22.67 o 
   0   8   8        3.04        3.80     14.58 o 
   1   8   8        9.01        2.82     13.72 o 
   2   8   8       40.54       36.76     15.31 o 
   3   8   8       51.37       47.90     15.19 o 
   4   8   8        9.39       12.25     14.58 o 
   5   8   8        1.14       -0.12     13.97 o 
   6   8   8        7.61       -4.17     14.95 o 
   7   8   8      186.11      177.04     20.83 o 
   8   8   8        1.31        4.17     16.17 o 
   9   8   8       62.20       76.08     22.18 o 
  10   8   8        0.08       -1.10     20.34 o 
   1   9   8        1.47       -2.70     13.48 o 
   2   9   8       74.29       59.18     16.66 o 
   3   9   8       24.91       32.71     15.44 o 
   4   9   8       18.26       13.84     14.46 o 
   5   9   8        2.52        9.07     14.33 o 
   6   9   8       29.94       44.60     16.05 o 
   7   9   8        1.10        4.04     15.44 o 
   8   9   8       12.28       17.63     12.42 o 
   9   9   8        5.73       -0.37     20.34 o 
   4  10   8        0.07        6.62     13.84 o 
   5  10   8       33.88       39.70     16.91 o 
   6  10   8        2.04        4.29     15.19 o 
   7  10   8        0.24       12.86     15.80 o 
  -1  -6   9        0.42       -1.81     10.60 o 
   0  -6   9       15.25       13.52      9.20 o 
   1  -6   9        2.58        0.31      9.62 o 
   2  -6   9       78.83       75.84     12.21 o 
   3  -6   9       10.97        7.41      8.30 o 
   4  -6   9       14.85       14.71     10.22 o 
  -2  -5   9       10.70       21.81     17.28 o 
  -1  -5   9        4.12       10.30     12.25 o 
   0  -5   9       16.85       21.64      7.96 o 
   1  -5   9        3.56        8.20      7.48 o 
   2  -5   9        0.26        3.15      7.25 o 
   3  -5   9        6.28       13.68      7.93 o 
   4  -5   9        8.86        6.56      9.31 o 
   5  -5   9        7.98       10.24     10.39 o 
   6  -5   9       18.88       13.92     10.47 o 
  -3  -4   9       23.51       28.91     18.38 o 
  -2  -4   9        4.67       14.46     15.31 o 
  -1  -4   9        1.37        0.13      8.81 o 
   0  -4   9       23.66       11.98      7.59 o 
   1  -4   9       29.01       33.34      7.81 o 
   2  -4   9        0.38        0.33      7.23 o 
   3  -4   9       38.91       44.75      6.91 o 
   4  -4   9        0.03        0.64      7.61 o 
   5  -4   9        2.37        5.35      9.25 o 
   6  -4   9       27.20       36.73     10.78 o 
   7  -4   9      113.71      112.45     13.86 o 
  -3  -3   9        6.17        8.94     16.79 o 
  -2  -3   9        2.27       17.77     16.54 o 
  -1  -3   9       10.59       13.72      8.47 o 
   0  -3   9        5.83        9.38      7.04 o 
   1  -3   9       40.64       34.23      7.98 o 
   2  -3   9       30.92       35.16      7.94 o 
   3  -3   9      216.66      223.30      9.56 o 
   4  -3   9        1.33        3.08      6.18 o 
   5  -3   9       19.86       29.76      8.21 o 
   6  -3   9       50.87       69.36     10.96 o 
   7  -3   9        7.09        3.38     13.54 o 
   8  -3   9       20.21       23.12     10.27 o 
  -3  -2   9       11.01        8.45     16.91 o 
  -2  -2   9        0.14        4.29     14.82 o 
  -1  -2   9        0.04       -4.33      8.01 o 
   0  -2   9        1.56       -3.27      6.89 o 
   1  -2   9       40.50       47.35      8.36 o 
   2  -2   9       20.69       15.00      7.72 o 
   3  -2   9      301.72      305.25     10.02 o 
   4  -2   9       18.70       10.32      5.82 o 
   5  -2   9       67.00       58.48      6.98 o 
   6  -2   9        4.99        7.92      6.00 o 
   7  -2   9       46.93       35.23     10.05 o 
   8  -2   9       50.06       47.01     11.04 o 
   9  -2   9        5.58       11.44     10.05 o 
  -3  -1   9       17.01       28.18     16.17 o 
  -2  -1   9       22.19       16.54     16.66 o 
  -1  -1   9      145.80      162.09     21.69 o 
   0  -1   9       16.09       17.15     15.68 o 
   1  -1   9        5.29        5.21      7.17 o 
   2  -1   9        5.50       10.50      7.40 o 
   3  -1   9      162.80      163.89      7.84 o 
   4  -1   9       30.24       34.94      6.17 o 
   5  -1   9      116.94      111.75      7.65 o 
   6  -1   9      116.79      100.94      7.52 o 
   7  -1   9        3.62        1.95      6.03 o 
   8  -1   9       39.65       34.07      9.95 o 
   9  -1   9        5.36       11.18      9.77 o 
  -3   0   9       22.47       34.31     17.52 o 
  -2   0   9       56.68       71.43     18.26 o 
  -1   0   9        1.48       16.79     16.05 o 
   0   0   9       55.39       49.37     16.79 o 
   1   0   9       16.45       24.99     14.82 o 
   2   0   9        1.70        1.02      7.35 o 
   3   0   9       93.34       80.08      8.92 o 
   4   0   9       71.21       75.55      6.29 o 
   5   0   9        1.81        0.73      5.29 o 
   6   0   9        0.10       -0.92      5.49 o 
   7   0   9       46.66       41.90      6.67 o 
   8   0   9       98.28       90.90      8.05 o 
   9   0   9        2.84        0.17      8.17 o 
  10   0   9        7.06       12.68      8.27 o 
  -3   1   9        4.36        0.98     16.54 o 
  -2   1   9        6.75        6.49     15.93 o 
  -1   1   9        5.79        4.04     15.19 o 
   0   1   9        9.93       34.67     15.80 o 
   1   1   9       21.36       18.01     15.07 o 
   2   1   9       13.30        4.86     10.05 o 
   3   1   9       43.84       43.47     11.01 o 
   4   1   9       93.03       87.05      9.17 o 
   5   1   9       22.95       21.36      5.30 o 
   6   1   9        0.62       -2.94      5.53 o 
   7   1   9       64.33       63.18      7.11 o 
   8   1   9       89.69       82.59      7.80 o 
   9   1   9      206.36      193.99     10.10 o 
  10   1   9       93.39       84.04      8.55 o 
  -3   2   9        2.63        2.70     16.17 o 
  -2   2   9        3.85        6.74     15.56 o 
  -1   2   9       22.34       39.70     16.66 o 
   0   2   9        0.35       -4.66     14.58 o 
   1   2   9        8.18      -14.82     14.70 o 
   2   2   9       26.30        5.51     14.09 o 
   3   2   9      159.68      137.79     13.60 o 
   4   2   9       22.00       16.34     10.36 o 
   5   2   9      240.92      265.39     18.75 o 
   6   2   9       99.18      101.53      7.99 o 
   7   2   9        0.68        3.33      6.92 o 
   8   2   9       77.03       83.23      8.97 o 
   9   2   9      136.97      134.42     12.08 o 
  10   2   9       96.81       75.26     12.17 o 
  -3   3   9      101.83      119.33     21.81 o 
  -2   3   9        6.16       19.11     15.93 o 
  -1   3   9       88.77      118.48     19.97 o 
   0   3   9       40.44       50.23     17.40 o 
   1   3   9       25.96       31.85     16.05 o 
   2   3   9        2.50        9.43     14.21 o 
   3   3   9       51.70       63.83     15.31 o 
   4   3   9      141.57      161.60     18.75 o 
   5   3   9        4.83       -0.20     10.64 o 
   6   3   9      122.50      121.66     12.63 o 
   7   3   9        3.67        3.42      6.36 o 
   8   3   9        8.73        4.87      7.14 o 
   9   3   9        2.03        1.45      7.27 o 
  10   3   9       18.59       14.43      9.16 o 
  11   3   9        0.55        1.02      8.07 o 
  -2   4   9        0.05       -1.59     14.58 o 
  -1   4   9       23.36       28.79     16.05 o 
   0   4   9       29.86       35.78     16.66 o 
   1   4   9       40.97       33.94     15.68 o 
   2   4   9        1.97        1.47     14.09 o 
   3   4   9        8.46       11.39     14.33 o 
   4   4   9        6.56        6.37     14.46 o 
   5   4   9      116.68      122.40     18.38 o 
   6   4   9       10.19       12.55     10.41 o 
   7   4   9       42.04       34.71     13.48 o 
   8   4   9        1.40        1.57      6.70 o 
   9   4   9        2.62        6.21      7.19 o 
  10   4   9       46.32       43.91     11.70 o 
  11   4   9       50.11       51.48     10.03 o 
  -2   5   9       46.18       45.33     18.13 o 
  -1   5   9       15.16       19.48     15.44 o 
   0   5   9       54.94       50.72     16.05 o 
   1   5   9       64.14       80.00     17.52 o 
   2   5   9        2.36       15.68     14.58 o 
   3   5   9       47.54       44.11     15.56 o 
   4   5   9        4.32        9.31     14.46 o 
   5   5   9        1.26        9.07     14.70 o 
   6   5   9        6.91        2.57     13.97 o 
   7   5   9        1.87        2.21     14.09 o 
   8   5   9       10.10       20.96      9.91 o 
   9   5   9       58.73       65.99     18.38 o 
  10   5   9       10.94       33.94     13.60 o 
  -1   6   9       18.29       30.02     15.19 o 
   0   6   9       21.59       36.76     16.05 o 
   1   6   9        1.60       11.27     14.58 o 
   2   6   9        0.45       10.66     14.82 o 
   3   6   9       12.33       25.97     15.56 o 
   4   6   9       81.46       92.01     18.26 o 
   5   6   9      107.66      128.89     19.24 o 
   6   6   9      321.59      350.04     25.48 o 
   7   6   9       22.43       24.63     15.19 o 
   8   6   9       18.67       14.33     14.46 o 
   9   6   9        4.62       16.79     15.56 o 
  10   6   9       83.66       98.73     13.60 o 
   0   7   9       23.53       16.29     15.44 o 
   1   7   9       15.50       26.22     15.19 o 
   2   7   9       82.49       98.75     18.26 o 
   3   7   9       11.14        6.62     15.07 o 
   4   7   9       27.88        6.98     14.70 o 
   5   7   9       22.89       41.17     16.05 o 
   6   7   9      346.46      384.83     26.95 o 
   7   7   9        6.13        0.37     15.19 o 
   8   7   9      151.48      147.14     20.83 o 
   9   7   9       16.90       28.06     17.40 o 
  10   7   9        3.70       -3.55     20.34 o 
   1   8   9       10.15       13.97     15.31 o 
   2   8   9        5.00        5.51     14.58 o 
   3   8   9       12.61        2.21     14.58 o 
   4   8   9        3.68       -2.70     14.21 o 
   5   8   9        0.00       -9.68     14.95 o 
   6   8   9       75.07       62.12     17.40 o 
   7   8   9       28.12       30.38     16.79 o 
   8   8   9        1.76        5.02     14.70 o 
   9   8   9        4.13        7.84     17.52 o 
   3   9   9        0.03       -0.25     14.58 o 
   4   9   9        0.04       -1.47     14.58 o 
   5   9   9        3.37       -2.21     15.07 o 
   6   9   9       23.25       31.36     16.17 o 
   7   9   9        0.20       -2.70     15.68 o 
   8   9   9       15.73       12.62     16.79 o 
   1  -5  10       13.55        9.35      8.13 o 
   2  -5  10       29.38       28.94     10.67 o 
   3  -5  10        1.09       -8.73     10.09 o 
   4  -5  10      117.75      105.45     11.14 o 
  -1  -4  10       28.49       39.82     18.13 o 
   0  -4  10        0.66        0.78      7.57 o 
   1  -4  10        2.63        2.11      7.68 o 
   2  -4  10        0.47        5.99      7.65 o 
   3  -4  10      127.08      132.49     13.58 o 
   4  -4  10       99.93       90.84     13.01 o 
   5  -4  10        4.18        7.34      8.23 o 
   6  -4  10       91.74       82.69     10.81 o 
  -1  -3  10       42.61       42.76     18.50 o 
   0  -3  10        3.94        5.55      7.92 o 
   1  -3  10       73.89       97.38      9.88 o 
   2  -3  10        1.51        6.67      8.00 o 
   3  -3  10        0.11       -1.05      7.85 o 
   4  -3  10       17.21       14.87      7.92 o 
   5  -3  10       62.06       80.03      9.21 o 
   6  -3  10        1.73        4.26      7.81 o 
   7  -3  10        0.05       -1.73      7.97 o 
  -2  -2  10       17.89       25.61     18.26 o 
  -1  -2  10       34.20       26.10     16.91 o 
   0  -2  10      140.28      141.30     13.09 o 
   1  -2  10       14.69       27.70      8.20 o 
   2  -2  10       25.55       24.91      8.19 o 
   3  -2  10      221.86      205.12     11.99 o 
   4  -2  10      153.22      144.76     10.81 o 
   5  -2  10        1.77       -0.70      7.20 o 
   6  -2  10        6.46        1.13      7.67 o 
   7  -2  10       37.89       44.85      8.81 o 
   8  -2  10       89.72       82.89     10.04 o 
  -2  -1  10       19.59       10.90     17.40 o 
  -1  -1  10        8.73       23.89     16.05 o 
   0  -1  10        1.19       -4.90     15.19 o 
   1  -1  10       19.21       17.69      7.66 o 
   2  -1  10        1.22        3.70      7.91 o 
   3  -1  10       21.23       12.26      8.17 o 
   4  -1  10       14.40       11.32      7.72 o 
   5  -1  10        0.94        9.46      7.71 o 
   6  -1  10        8.66       13.67      7.52 o 
   7  -1  10       34.69       36.58      8.38 o 
   8  -1  10       35.24       16.86      8.85 o 
   9  -1  10       91.80       91.16     10.52 o 
  -2   0  10       65.08       71.80     20.46 o 
  -1   0  10        2.62        3.92     15.93 o 
   0   0  10      161.22      167.73     21.93 o 
   1   0  10       32.92       48.39     16.54 o 
   2   0  10       25.70       24.64     11.15 o 
   3   0  10        6.47        8.37      7.69 o 
   4   0  10       52.93       64.31      9.00 o 
   5   0  10      141.29      126.21     10.44 o 
   6   0  10       10.15        9.06      7.73 o 
   7   0  10       13.24        9.84      7.59 o 
   8   0  10       47.06       46.14      8.85 o 
   9   0  10       34.46       42.20      8.71 o 
  -2   1  10       21.13        5.39     16.17 o 
  -1   1  10       50.82       75.10     19.24 o 
   0   1  10      149.94      146.53     21.81 o 
   1   1  10        6.64        6.00     15.31 o 
   2   1  10      115.21      142.12     20.09 o 
   3   1  10       80.87       82.71     12.58 o 
   4   1  10       13.02       14.81     10.42 o 
   5   1  10       25.60       20.16      8.32 o 
   6   1  10      243.63      234.84     12.25 o 
   7   1  10       28.00       26.70      8.06 o 
   8   1  10        3.68        3.91      7.55 o 
   9   1  10       98.41       82.68      9.48 o 
  10   1  10       35.35       25.34     10.33 o 
  -2   2  10        4.23        8.21     16.42 o 
  -1   2  10        0.18       -1.84     15.44 o 
   0   2  10        0.02        1.23     16.05 o 
   1   2  10       80.71       90.42     18.62 o 
   2   2  10       53.92       54.40     17.03 o 
   3   2  10       13.59       21.44     15.68 o 
   4   2  10       66.19       65.32     12.17 o 
   5   2  10      193.65      188.65     15.05 o 
   6   2  10       35.00       28.10     11.48 o 
   7   2  10       33.28       31.98     10.54 o 
   8   2  10       20.27       16.46     10.18 o 
   9   2  10       11.66       14.06      9.78 o 
  10   2  10        3.54       -1.78     10.28 o 
  -1   3  10       47.36       62.12     18.50 o 
   0   3  10      167.61      182.19     23.03 o 
   1   3  10        4.50       10.54     14.95 o 
   2   3  10       11.24        8.94     14.95 o 
   3   3  10       20.01       24.87     15.56 o 
   4   3  10       30.21       53.54     16.29 o 
   5   3  10       36.96       36.51     11.36 o 
   6   3  10       54.34       56.87     12.11 o 
   7   3  10      137.17      131.41     13.41 o 
   8   3  10        5.53       20.24      9.64 o 
   9   3  10        2.08        9.96     10.24 o 
  10   3  10       35.37       28.89     11.33 o 
  -1   4  10        0.85        6.49     14.70 o 
   0   4  10        0.02       -1.96     15.68 o 
   1   4  10       28.74       19.73     16.29 o 
   2   4  10       87.36      108.18     18.87 o 
   3   4  10        9.13        5.64     14.82 o 
   4   4  10       21.40       18.62     15.07 o 
   5   4  10        5.34        5.88     15.56 o 
   6   4  10       92.64      109.01     13.47 o 
   7   4  10       49.47       41.22     11.55 o 
   8   4  10        7.39        4.85      9.98 o 
   9   4  10       38.00       50.73     11.73 o 
  10   4  10      158.22      183.22     15.41 o 
   0   5  10       12.48       10.29     15.68 o 
   1   5  10       88.00      112.84     21.20 o 
   2   5  10       30.32       39.70     16.66 o 
   3   5  10       21.99       21.69     16.17 o 
   4   5  10       39.26       45.70     16.79 o 
   5   5  10        2.45        1.23     14.70 o 
   6   5  10       11.08       14.09     14.46 o 
   7   5  10       31.99       38.72     15.31 o 
   8   5  10       48.44       51.15     12.08 o 
   9   5  10        8.39       10.76     10.29 o 
  10   5  10        0.36        1.51     10.44 o 
   1   6  10        1.68        9.31     15.68 o 
   2   6  10       96.79      110.63     19.97 o 
   3   6  10      122.33      153.27     21.93 o 
   4   6  10        0.09       -6.86     16.05 o 
   5   6  10       45.70       48.27     17.15 o 
   6   6  10      183.12      213.67     22.67 o 
   7   6  10       75.10       97.16     18.50 o 
   8   6  10        4.88        2.33     14.46 o 
   9   6  10        5.85       11.03     14.95 o 
   2   7  10       26.46       39.21     16.42 o 
   3   7  10        9.69        9.80     15.44 o 
   4   7  10       83.22      101.45     18.62 o 
   5   7  10        0.94       -4.41     14.33 o 
   6   7  10        9.44       -5.02     15.44 o 
   7   7  10        8.56        8.45     14.95 o 
   8   7  10       33.68       42.02     17.15 o 
   9   7  10        7.78        3.43     16.42 o 
   3   8  10      161.39      164.17     22.42 o 
   4   8  10       13.90       17.28     15.80 o 
   5   8  10        6.47        4.53     14.58 o 
   6   8  10        9.17        7.72     15.07 o 
   7   8  10      138.98      167.12     22.54 o 
   8   8  10       61.46       80.00     18.87 o 
   1  -3  11        7.28        6.06      8.36 o 
   2  -3  11        0.39       -4.52      8.42 o 
   3  -3  11       59.55       55.62      9.63 o 
   4  -3  11       19.85       15.58     10.42 o 
   5  -3  11        1.47        0.74      9.50 o 
   0  -2  11       53.50       58.32     19.36 o 
   1  -2  11        4.92       -0.31      8.08 o 
   2  -2  11       17.62       23.03      8.25 o 
   3  -2  11        9.54       13.60      8.33 o 
   4  -2  11       17.71       11.39      8.12 o 
   5  -2  11        7.37       -1.06      7.98 o 
   6  -2  11        2.49       -0.73      9.47 o 
   7  -2  11        1.60       -0.92     10.33 o 
   0  -1  11        0.00       -6.13     17.03 o 
   1  -1  11        5.78        9.07     15.44 o 
   2  -1  11       82.31      106.17     11.42 o 
   3  -1  11        0.41        9.82      7.97 o 
   4  -1  11      124.46      142.79     11.50 o 
   5  -1  11       35.81       55.37     10.23 o 
   6  -1  11       11.24        9.37      7.63 o 
   7  -1  11        3.84        4.49     10.51 o 
   8  -1  11       12.16       12.45     10.90 o 
   0   0  11       24.29       41.66     18.01 o 
   1   0  11       55.98       69.35     18.75 o 
   2   0  11       11.43       -1.96     15.44 o 
   3   0  11       20.03       40.28     11.98 o 
   4   0  11       96.09      102.63     10.81 o 
   5   0  11       41.40       36.62      9.00 o 
   6   0  11       14.82        7.72      8.39 o 
   7   0  11       21.53       33.51      8.25 o 
   8   0  11        0.25      -10.18     10.03 o 
   0   1  11       14.03        4.78     16.29 o 
   1   1  11       16.83       18.75     15.68 o 
   2   1  11       38.31       29.65     17.15 o 
   3   1  11        5.05       15.80     15.56 o 
   4   1  11       12.54       10.18     11.34 o 
   5   1  11       14.57       21.46     11.22 o 
   6   1  11       29.79       32.69     11.41 o 
   7   1  11       10.54       16.04      8.18 o 
   8   1  11       11.20       11.91      8.17 o 
   9   1  11        1.62        0.58     10.52 o 
   0   2  11       20.25       30.87     17.52 o 
   1   2  11       36.29       33.94     18.50 o 
   2   2  11       53.73       31.12     16.54 o 
   3   2  11       25.03       36.14     15.80 o 
   4   2  11      177.60      166.01     20.83 o 
   5   2  11        4.00        6.23     11.24 o 
   6   2  11       35.99       27.90     11.77 o 
   7   2  11        1.87        7.06     10.42 o 
   8   2  11       16.18       11.06     10.35 o 
   9   2  11        2.47       -9.06     10.63 o 
   0   3  11        2.57        2.21     17.64 o 
   1   3  11        7.31       13.48     15.68 o 
   2   3  11        7.80        8.45     15.07 o 
   3   3  11        3.20       13.23     15.68 o 
   4   3  11       79.95       84.78     18.26 o 
   5   3  11        0.47        3.80     14.46 o 
   6   3  11       89.35      106.39     13.76 o 
   7   3  11       81.48       94.42     13.66 o 
   8   3  11        2.68       -1.84     10.53 o 
   9   3  11       10.57       17.42     10.92 o 
   1   4  11       24.25       40.55     17.77 o 
   2   4  11       23.16       15.31     16.42 o 
   3   4  11       26.36       25.12     16.05 o 
   4   4  11       10.44       12.62     15.93 o 
   5   4  11       53.34       78.29     18.50 o 
   6   4  11       58.25       76.45     17.64 o 
   7   4  11        6.61       -5.46     11.04 o 
   8   4  11       38.81       45.39     16.23 o 
   9   4  11       14.44       16.23     11.13 o 
   2   5  11        0.01       11.64     14.82 o 
   3   5  11       51.84       78.66     19.60 o 
   4   5  11       73.34       72.16     18.87 o 
   5   5  11        4.43       -5.76     16.05 o 
   6   5  11      119.68      151.68     21.20 o 
   7   5  11       13.35       21.56     15.56 o 
   8   5  11        0.28        5.39     14.46 o 
   9   5  11        1.08       -2.16     11.36 o 
   3   6  11       79.86      113.70     20.95 o 
   4   6  11        0.71        6.74     15.19 o 
   5   6  11       33.28       40.55     16.91 o 
   6   6  11       11.65       15.31     15.44 o 
   7   6  11       10.35       14.70     16.79 o 
   8   6  11        0.02        3.43     15.44 o 
   4   7  11        5.24       -7.35     16.66 o 
   5   7  11       30.96       25.97     17.40 o 
   6   7  11       13.45        9.68     15.80 o 
   7   7  11       48.79       62.12     18.75 o 
   3  -1  12        0.38       -0.60      8.94 o 
   4  -1  12       58.31       54.40     10.10 o 
   5  -1  12       77.88       75.43     16.02 o 
   3   0  12       16.31       23.62     12.21 o 
   4   0  12        4.52       14.71     11.77 o 
   5   0  12        0.28      -10.06      8.78 o 
   6   0  12       59.54       61.59     10.48 o 
   2   1  12       41.58      101.57     21.56 o 
   3   1  12        0.97        5.39     15.56 o 
   4   1  12        2.27        9.39     11.19 o 
   5   1  12       13.81       27.98     11.88 o 
   6   1  12       49.28       81.78     17.15 o 
   7   1  12       10.59        3.56     11.34 o 
   2   2  12        3.41        1.72     16.66 o 
   3   2  12        0.04        3.43     17.03 o 
   4   2  12       16.51       42.02     16.42 o 
   5   2  12       54.87       91.30     14.36 o 
   6   2  12        0.41       -4.69     11.79 o 
   7   2  12       73.90       76.42     13.53 o 
   3   3  12       36.55       42.15     18.62 o 
   4   3  12        0.16       -3.55     15.93 o 
   5   3  12       14.35        7.35     15.56 o 
   6   3  12       80.70       95.94     14.65 o 
   7   3  12       20.14       33.89     12.33 o 
   4   4  12        5.66       27.81     17.28 o 
   5   4  12       41.21       32.83     17.77 o 
   6   4  12        7.52        8.94     15.56 o 
   7   4  12       35.51       24.87     15.93 o 
   5   5  12        0.05        3.80     17.28 o 
   6   5  12        2.10       -3.80     16.66 o 
                                                 
